# Supplementary material for: Genomic and Transcriptomic Dissection of Growth Characteristics and Exopolysaccharide-Related Bioactivities in Lactiplantibacillus plantarum NMGL2
Source: Foods. 2025 Oct 16;14(20):3520. doi: 10.3390/foods14203520 (PMC12564313; doi:10.3390/foods14203520)
Supplement: Supplementary file 1 [file foods-14-03520-s001.zip › Table S1.xlsx]

## Sheet: KEGG annotation
WP_003555660.1
WP_003587210.1	K04047
WP_003596658.1
WP_003637271.1	K02990
WP_003637294.1	K07668
WP_003637671.1	K02909
WP_003637688.1	K07171
WP_003637768.1	K02913
WP_003637775.1	K02935
WP_003637790.1	K06187
WP_003637821.1	K05808
WP_003638057.1	K02992
WP_003638059.1	K02946
WP_003638064.1	K02965
WP_003638065.1	K02890
WP_003638066.1	K02982
WP_003638068.1	K02904
WP_003638069.1	K02961
WP_003638072.1	K02931
WP_003638073.1	K02954
WP_003638074.1	K02994
WP_003638077.1	K02988
WP_003638079.1	K02876
WP_003638082.1	K02518
WP_003638083.1	K02919
WP_003638098.1	K02871
WP_003638099.1	K02996
WP_003638174.1	K03704
WP_003638282.1	K02784
WP_003638526.1	K02916
WP_003638547.1	K02911
WP_003638551.1	K18941
WP_003638562.1
WP_003638573.1	K02913
WP_003638594.1	K02899
WP_003638622.1	K02902
WP_003638623.1
WP_003638633.1	K02959
WP_003638751.1
WP_003638820.1	K01419
WP_003638914.1	K02970
WP_003639022.1	K02956
WP_003639044.1	K00162
WP_003639224.1	K02110
WP_003639227.1	K00761
WP_003639252.1
WP_003639428.1	K02825
WP_003639489.1	K02759
WP_003639490.1	K02760
WP_003639829.1
WP_003640224.1	K03536
WP_003640225.1	K02914
WP_003640236.1
WP_003640238.1	K00794
WP_003640239.1	K09962
WP_003640240.1
WP_003640241.1	K21562
WP_003640243.1	K05910
WP_003640247.1
WP_003640248.1
WP_003640249.1	K07533
WP_003640250.1
WP_003640251.1	K02503
WP_003640254.1
WP_003640256.1
WP_003640259.1	K01924
WP_003640260.1
WP_003640263.1	K09013
WP_003640265.1	K11717
WP_003640266.1	K04488
WP_003640267.1	K09014
WP_003640268.1
WP_003640269.1
WP_003640270.1	K06890
WP_003640274.1	K07738
WP_003640278.1	K02520
WP_003640279.1	K02887
WP_003640280.1
WP_003640284.1	K01779
WP_003640285.1	K11936
WP_003640287.1	K07015
WP_003640288.1	K06948
WP_003640289.1	K07574
WP_003640290.1	K00969
WP_003640291.1
WP_003640293.1
WP_003640294.1	K27343
WP_003640295.1	K07040
WP_003640297.1
WP_003640298.1	K00033
WP_003640299.1	K07478
WP_003640301.1	K18940
WP_003640302.1	K02548
WP_003640304.1	K03547
WP_003640305.1
WP_003640306.1	K03217
WP_003640307.1	K01512
WP_003640308.1	K03437
WP_003640309.1	K06950
WP_003640312.1	K07082
WP_003640313.1	K00876
WP_003640314.1	K03624
WP_003640317.1
WP_003640318.1
WP_003640320.1
WP_003640329.1
WP_003640333.1	K01915
WP_003640334.1
WP_003640335.1
WP_003640338.1
WP_003640343.1	K02888
WP_003640344.1	K07584
WP_003640346.1	K02356
WP_003640347.1
WP_003640350.1	K03601
WP_003640351.1	K03602
WP_003640353.1	K06442
WP_003640354.1	K03402
WP_003640355.1	K03631
WP_003640358.1	K05845
WP_003640359.1	K05846
WP_003640361.1	K00942
WP_003640362.1	K03060
WP_003640363.1	K13038
WP_003640364.1	K04066
WP_003640366.1	K03500
WP_003640367.1	K20074
WP_003640370.1	K01783
WP_003640371.1	K00949
WP_003640374.1	K03655
WP_003640375.1	K03621
WP_003640376.1	K02078
WP_003640378.1	K03529
WP_003640379.1	K03110
WP_003640380.1	K09787
WP_003640381.1	K03106
WP_003640382.1	K06960
WP_003640385.1	K02884
WP_003640386.1
WP_003640388.1
WP_003640390.1	K01990
WP_003640393.1	K01658
WP_003640394.1	K00766
WP_003640395.1	K01609
WP_003640396.1	K01817
WP_003640397.1	K01696
WP_003640398.1	K01695
WP_003640399.1
WP_003640400.1	K00344
WP_003640403.1
WP_003640405.1
WP_003640407.1
WP_003640408.1	K02372
WP_003640409.1	K00648
WP_003640410.1	K02078
WP_003640411.1	K00645
WP_003640414.1	K02160
WP_003640415.1	K02372
WP_003640416.1	K01961
WP_003640417.1	K01963
WP_003640418.1	K01962
WP_003640420.1	K06133
WP_003640421.1	K07150
WP_003640423.1
WP_003640424.1	K06949
WP_003640425.1
WP_003640426.1
WP_003640427.1
WP_003640432.1
WP_003640436.1	K00574
WP_003640437.1	K21713
WP_003640439.1
WP_003640440.1	K05770
WP_003640441.1
WP_003640442.1
WP_003640443.1
WP_003640446.1
WP_003640447.1
WP_003640448.1
WP_003640449.1	K08659
WP_003640450.1	K01821
WP_003640451.1	K01586
WP_003640452.1	K02548
WP_003640453.1	K10716
WP_003640454.1
WP_003640455.1
WP_003640458.1	K03294
WP_003640460.1
WP_003640465.1	K01785
WP_003640469.1	K00869
WP_003640477.1	K02072
WP_003640483.1	K05366
WP_003640485.1
WP_003640492.1
WP_003640505.1	K03469
WP_003640508.1	K03101
WP_003640511.1	K01956
WP_003640512.1	K01955
WP_003640513.1
WP_003640521.1
WP_003640522.1
WP_003640525.1
WP_003640526.1
WP_003640531.1
WP_003640533.1	K08974
WP_003640537.1
WP_003640538.1	K03303
WP_003640551.1
WP_003640552.1	K07304
WP_003640556.1	K02621
WP_003640557.1	K02622
WP_003640559.1
WP_003640560.1	K03667
WP_003640561.1	K03733
WP_003640565.1	K03470
WP_003640566.1	K14540
WP_003640567.1
WP_003640571.1
WP_003640572.1
WP_003640573.1	K03797
WP_003640574.1
WP_003640575.1
WP_003640578.1	K00287
WP_003640581.1
WP_003640583.1	K00215
WP_003640585.1
WP_003640587.1	K03530
WP_003640588.1	K03977
WP_003640589.1	K02945
WP_003640590.1	K00945
WP_003640591.1
WP_003640595.1	K06178
WP_003640596.1	K06024
WP_003640600.1	K00243
WP_003640601.1
WP_003640603.1	K00873
WP_003640604.1	K00850
WP_003640613.1	K25140
WP_003640618.1
WP_003640626.1
WP_003640631.1
WP_003640632.1	K16509
WP_003640644.1	K00633
WP_003640656.1	K01990
WP_003640657.1
WP_003640658.1	K03827
WP_003640665.1	K01990
WP_003640669.1	K16921
WP_003640674.1	K03086
WP_003640677.1	K01878
WP_003640680.1	K00887
WP_003640681.1	K07042
WP_003640683.1	K09117
WP_003640684.1	K09773
WP_003640685.1
WP_003640688.1
WP_003640691.1	K01892
WP_003640692.1	K01448
WP_003640695.1	K07560
WP_003640696.1	K01139
WP_003640697.1
WP_003640698.1	K09761
WP_003640700.1	K03652
WP_003640701.1
WP_003640702.1
WP_003640703.1	K03596
WP_003640704.1	K03740
WP_003640705.1	K14188
WP_003640706.1	K03739
WP_003640707.1	K03367
WP_003640708.1
WP_003640709.1
WP_003640710.1	K03686
WP_003640711.1	K04043
WP_003640713.1	K03705
WP_003640714.1	K01575
WP_003640715.1	K11753
WP_003640716.1	K03177
WP_003640717.1	K00891
WP_003640723.1	K02834
WP_003640726.1	K07742
WP_003640727.1	K02600
WP_003640728.1	K09748
WP_003640729.1	K03763
WP_003640732.1	K01881
WP_003640733.1	K11749
WP_003640734.1	K00981
WP_003640735.1	K00806
WP_003640736.1	K02838
WP_003640737.1	K09903
WP_003640739.1	K02967
WP_003640740.1	K07025
WP_003640741.1	K03778
WP_003640742.1	K07461
WP_003640745.1	K09976
WP_003640747.1	K01356
WP_003640750.1
WP_003640752.1	K12999
WP_003640763.1
WP_003640765.1
WP_003640766.1
WP_003640768.1	K00759
WP_003640772.1	K00784
WP_003640787.1	K00903
WP_003640788.1	K19420
WP_003640790.1	K23060
WP_003640791.1	K17077/K23059
WP_003640792.1
WP_003640794.1
WP_003640795.1	K03978
WP_003640796.1	K03544
WP_003640797.1	K03545
WP_003640798.1	K02358
WP_003640800.1	K12574
WP_003640801.1	K01714
WP_003640808.1	K07177
WP_003640811.1
WP_003640816.1
WP_003640819.1	K01092
WP_003640822.1	K00382
WP_003640826.1
WP_003640827.1
WP_003640828.1	K12574
WP_003640836.1
WP_003640837.1
WP_003640838.1
WP_003640843.1
WP_003640844.1	K04487
WP_003640845.1	K01243
WP_003640846.1
WP_003640847.1	K01515
WP_003640850.1	K04074
WP_003640851.1
WP_003640853.1	K09772
WP_003640854.1	K03531
WP_003640855.1	K03590
WP_003640856.1	K03589
WP_003640857.1	K02563
WP_003640859.1	K01000
WP_003640860.1	K08724
WP_003640861.1	K03586
WP_003640864.1
WP_003640871.1	K00563
WP_003640872.1	K02954
WP_003640877.1	K06180
WP_003640878.1	K00858
WP_003640879.1	K07816
WP_003640880.1
WP_003640883.1	K16511
WP_003640886.1
WP_003640888.1
WP_003640895.1	K00286
WP_003640897.1	K24967
WP_003640899.1	K00763
WP_003640900.1	K01916
WP_003640902.1
WP_003640905.1	K00003
WP_003640908.1	K02794
WP_003640909.1	K02795
WP_003640910.1	K02796
WP_003640911.1
WP_003640913.1	K02793
WP_003640914.1	K02769
WP_003640916.1	K02160
WP_003640918.1	K01963
WP_003640919.1	K01962
WP_003640923.1	K01834
WP_003640926.1	K01807
WP_003640927.1	K06975
WP_003640931.1
WP_003640932.1	K09698
WP_003640934.1	K11145
WP_003640935.1	K03218
WP_003640936.1	K06962
WP_003640939.1	K03073
WP_003640942.1	K02867
WP_003640943.1	K02863
WP_003640949.1
WP_003640950.1	K00526
WP_003640952.1	K06191
WP_003640953.1	K00564
WP_003640954.1	K11991
WP_003640956.1	K09747
WP_003640957.1
WP_003640965.1
WP_003640967.1
WP_003640969.1
WP_003640973.1	K02042
WP_003640975.1	K02041
WP_003640976.1	K02044
WP_003640977.1	K14742
WP_003640979.1	K03789
WP_003640983.1	K01926
WP_003640985.1	K04078
WP_003640986.1	K04077
WP_003640987.1
WP_003640988.1	K02851
WP_003640996.1
WP_003640997.1	K07658
WP_003640998.1	K07636
WP_003641001.1	K02038
WP_003641002.1	K02036
WP_003641003.1	K02036
WP_003641004.1	K02039
WP_003641006.1	K08972
WP_003641008.1	K13292
WP_003641009.1	K00057
WP_003641010.1	K00963
WP_003641013.1
WP_003641014.1
WP_003641015.1
WP_003641019.1
WP_003641020.1	K00384
WP_003641021.1
WP_003641026.1	K08641
WP_003641028.1
WP_003641029.1	K03702
WP_003641031.1	K07173
WP_003641033.1	K01940
WP_003641037.1
WP_003641038.1	K09762
WP_003641041.1	K01358
WP_003641042.1	K03092
WP_003641043.1	K05311
WP_003641045.1	K00927
WP_003641050.1	K03075
WP_003641051.1	K03928
WP_003641053.1	K03664
WP_003641056.1	K10038
WP_003641058.1
WP_003641060.1	K00625
WP_003641062.1
WP_003641067.1	K00075
WP_003641069.1
WP_003641072.1
WP_003641081.1
WP_003641090.1	K16509
WP_003641092.1
WP_003641094.1	K01524
WP_003641096.1	K01524
WP_003641097.1	K07271
WP_003641099.1
WP_003641101.1	K00158
WP_003641108.1	K04063
WP_003641109.1
WP_003641110.1	K03294
WP_003641111.1
WP_003641114.1
WP_003641116.1	K02076
WP_003641117.1
WP_003641118.1
WP_003641119.1
WP_003641125.1	K10041
WP_003641126.1	K10039
WP_003641128.1	K10040
WP_003641130.1
WP_003641135.1	K23775
WP_003641136.1
WP_003641140.1
WP_003641141.1	K03665
WP_003641143.1	K11741
WP_003641144.1
WP_003641146.1
WP_003641147.1
WP_003641151.1	K02371
WP_003641152.1	K00867
WP_003641164.1
WP_003641165.1
WP_003641171.1
WP_003641172.1
WP_003641173.1
WP_003641174.1
WP_003641176.1
WP_003641180.1
WP_003641193.1
WP_003641196.1	K01914
WP_003641200.1
WP_003641203.1
WP_003641207.1
WP_003641210.1
WP_003641214.1	K00928
WP_003641216.1	K26606
WP_003641217.1	K26605
WP_003641218.1
WP_003641222.1
WP_003641223.1
WP_003641224.1
WP_003641226.1	K03709
WP_003641227.1	K03704
WP_003641228.1
WP_003641229.1
WP_003641231.1
WP_003641232.1
WP_003641233.1
WP_003641234.1
WP_003641236.1	K11733
WP_003641239.1
WP_003641244.1	K03696
WP_003641247.1	K03046
WP_003641249.1	K02950
WP_003641250.1	K02355
WP_003641252.1	K02906
WP_003641253.1	K02926
WP_003641254.1	K02892
WP_003641255.1	K02886
WP_003641256.1	K02878
WP_003641257.1	K02874
WP_003641258.1	K02895
WP_003641259.1	K02933
WP_003641260.1	K02881
WP_003641261.1	K02907
WP_003641265.1	K02952
WP_003641266.1	K02948
WP_003641267.1	K03040
WP_003641268.1	K02879
WP_003641269.1
WP_003641270.1
WP_003641271.1
WP_003641273.1
WP_003641290.1	K03780
WP_003641297.1
WP_003641300.1
WP_003641303.1	K01646
WP_003641305.1	K01643
WP_003641313.1	K01679
WP_003641317.1
WP_003641320.1	K03294
WP_003641324.1	K00425
WP_003641325.1	K00426
WP_003641332.1	K02548
WP_003641333.1
WP_003641335.1	K03816
WP_003641337.1	K01589
WP_003641339.1	K01972
WP_003641340.1
WP_003641341.1	K02435
WP_003641343.1	K02434
WP_003641344.1	K07029
WP_003641346.1
WP_003641349.1
WP_003641352.1
WP_003641354.1
WP_003641420.1
WP_003641422.1	K18888
WP_003641423.1
WP_003641424.1
WP_003641425.1	K00826
WP_003641426.1
WP_003641428.1	K01809
WP_003641430.1	K07009
WP_003641431.1	K23393
WP_003641433.1	K02835
WP_003641434.1	K02493
WP_003641435.1	K07566
WP_003641436.1	K00600
WP_003641437.1	K02824
WP_003641438.1	K02108
WP_003641439.1	K02109
WP_003641440.1	K02113
WP_003641441.1	K02111
WP_003641442.1	K02115
WP_003641443.1	K02112
WP_003641444.1	K02114
WP_003641446.1	K03817
WP_003641449.1
WP_003641452.1	K02071
WP_003641453.1	K02072
WP_003641455.1	K00016
WP_003641456.1
WP_003641457.1
WP_003641459.1	K01126
WP_003641460.1
WP_003641462.1
WP_003641465.1
WP_003641467.1	K02795
WP_003641469.1	K02793
WP_003641471.1	K26993
WP_003641475.1	K02986
WP_003641476.1	K08968
WP_003641477.1	K06286
WP_003641480.1	K03151
WP_003641484.1	K01873
WP_003641485.1	K11754
WP_003641486.1
WP_003641488.1	K03570
WP_003641489.1	K03571
WP_003641490.1	K03610
WP_003641491.1	K03609
WP_003641492.1	K02029
WP_003641493.1	K02028
WP_003641494.1	K02030
WP_003641497.1	K00928
WP_003641501.1
WP_003641502.1	K00995
WP_003641504.1	K03553
WP_003641506.1	K09769
WP_003641507.1	K03555
WP_003641510.1
WP_003641512.1
WP_003641514.1	K03551
WP_003641515.1	K07568
WP_003641516.1	K00773
WP_003641518.1	K02346
WP_003641519.1	K06881
WP_003641521.1	K01872
WP_003641523.1
WP_003641524.1	K07447
WP_003641525.1
WP_003641527.1	K07456
WP_003641528.1	K03671
WP_003641531.1	K01519
WP_003641532.1	K07095
WP_003641533.1
WP_003641534.1	K00674
WP_003641535.1	K05823
WP_003641536.1	K22044
WP_003641537.1
WP_003641538.1
WP_003641539.1
WP_003641542.1	K02529
WP_003641543.1
WP_003641544.1	K09004
WP_003641545.1
WP_003641546.1	K00852
WP_003641549.1	K02245
WP_003641552.1
WP_003641554.1	K00571
WP_003641557.1	K03293
WP_003641558.1
WP_003641561.1
WP_003641562.1
WP_003641563.1	K03975
WP_003641564.1	K03768
WP_003641566.1
WP_003641574.1	K01223
WP_003641575.1
WP_003641581.1	K00847
WP_003641582.1	K07720
WP_003641588.1	K17319
WP_003641590.1
WP_003641591.1	K18889
WP_003641596.1	K02781
WP_003641597.1	K02782
WP_003641598.1	K02783
WP_003641599.1
WP_003641600.1
WP_003641601.1	K00068
WP_003641602.1	K06216
WP_003641603.1	K06726
WP_003641607.1
WP_003641608.1	K26739
WP_003641609.1	K13727
WP_003641611.1
WP_003641613.1
WP_003641616.1	K03100
WP_003641618.1
WP_003641619.1
WP_003641620.1
WP_003641622.1	K03650
WP_003641627.1	K03217
WP_003641628.1	K02313
WP_003641629.1	K02338
WP_003641630.1	K14761
WP_003641631.1	K03629
WP_003641632.1	K02470
WP_003641633.1	K02469
WP_003641634.1	K03111
WP_003641635.1	K02963
WP_003641637.1	K02939
WP_003641638.1	K02314
WP_003641639.1
WP_003641641.1	K00147
WP_003641642.1	K15580
WP_003641645.1	K00975
WP_003641646.1	K00975
WP_003641647.1	K00703
WP_003641650.1
WP_003641651.1	K01838
WP_003641652.1
WP_003641653.1
WP_003641655.1
WP_003641656.1	K07652
WP_003641657.1
WP_003641658.1
WP_003641659.1
WP_003641660.1	K04771
WP_003641666.1	K01737
WP_003641675.1
WP_003641680.1
WP_003641682.1	K00483
WP_003641692.1
WP_003641695.1
WP_003641701.1
WP_003641706.1
WP_003641709.1	K02007
WP_003641710.1
WP_003641711.1	K22373
WP_003641712.1	K06898
WP_003641713.1	K09121
WP_003641714.1	K09121
WP_003641725.1	K03293
WP_003641730.1
WP_003641738.1	K03449
WP_003641742.1	K10254
WP_003641744.1
WP_003641746.1	K16785
WP_003641747.1	K01552
WP_003641748.1	K16924
WP_003641749.1	K03492
WP_003641750.1
WP_003641751.1
WP_003641754.1
WP_003641755.1	K00059
WP_003641758.1
WP_003641759.1
WP_003641760.1
WP_003641761.1
WP_003641762.1
WP_003641763.1	K05878
WP_003641764.1	K05879
WP_003641765.1	K05881
WP_003641766.1	K02440
WP_003641768.1
WP_003641769.1	K01187
WP_003641770.1	K15770
WP_003641772.1	K15772
WP_003641773.1
WP_003641774.1	K01176
WP_003641775.1	K10112
WP_003641776.1	K00691
WP_003641779.1
WP_003641780.1	K00847
WP_003641783.1	K03484
WP_003641784.1	K01182
WP_003641787.1	K01182
WP_003641791.1
WP_003641796.1	K00831
WP_003641797.1
WP_003641799.1
WP_003641805.1	K06199
WP_003641806.1	K06199
WP_003641815.1
WP_003641817.1	K02564
WP_003641821.1	K08659
WP_003641823.1	K03483
WP_003641824.1	K02798
WP_003641826.1
WP_003641829.1
WP_003641830.1
WP_003641831.1	K00940
WP_003641832.1
WP_003641836.1	K01738
WP_003641837.1	K01265
WP_003641839.1	K03811
WP_003641840.1
WP_003641841.1
WP_003641846.1
WP_003641849.1
WP_003641854.1
WP_003641855.1
WP_003641856.1
WP_003641860.1
WP_003641862.1
WP_003641863.1
WP_003641866.1
WP_003641867.1	K07816
WP_003641873.1	K02003
WP_003641880.1
WP_003641885.1
WP_003641889.1
WP_003641890.1
WP_003641891.1	K11069
WP_003641892.1	K11070
WP_003641893.1	K11071
WP_003641894.1	K11072
WP_003641895.1
WP_003641896.1
WP_003641897.1
WP_003641899.1
WP_003641900.1	K07979
WP_003641901.1	K16921
WP_003641903.1	K04072
WP_003641904.1	K01624
WP_003641910.1
WP_003641920.1	K09692
WP_003641921.1	K09693
WP_003641922.1
WP_003641927.1
WP_003641932.1
WP_003641940.1	K05845/K05846
WP_003641941.1	K05847
WP_003641944.1	K00105
WP_003641945.1	K02440
WP_003641946.1
WP_003641948.1
WP_003641949.1
WP_003641950.1
WP_003641952.1
WP_003641956.1
WP_003641960.1
WP_003641962.1	K00633
WP_003641963.1
WP_003641966.1
WP_003641969.1
WP_003641971.1
WP_003641972.1
WP_003641973.1
WP_003641974.1
WP_003641975.1
WP_003641976.1
WP_003641977.1
WP_003641979.1
WP_003641982.1	K07707
WP_003641985.1
WP_003641987.1	K20345
WP_003641989.1
WP_003641990.1	K07052
WP_003641991.1
WP_003641992.1
WP_003641993.1
WP_003641994.1
WP_003641997.1
WP_003641998.1	K02761
WP_003642000.1
WP_003642002.1	K01223
WP_003642003.1
WP_003642004.1
WP_003642008.1	K01524
WP_003642009.1	K00054
WP_003642011.1	K12410
WP_003642012.1
WP_003642016.1
WP_003642020.1
WP_003642022.1
WP_003642023.1	K02074
WP_003642026.1
WP_003642028.1
WP_003642029.1
WP_003642030.1	K09685
WP_003642031.1	K04042
WP_003642034.1
WP_003642037.1
WP_003642040.1
WP_003642041.1	K03048
WP_003642042.1	K01937
WP_003642050.1	K00790
WP_003642051.1	K03628
WP_003642053.1	K07284
WP_003642054.1	K03744
WP_003642056.1
WP_003642058.1	K05592
WP_003642061.1	K00997
WP_003642062.1	K01775
WP_003642064.1	K15553
WP_003642066.1	K15555
WP_003642071.1	K00930
WP_003642078.1	K00016
WP_003642079.1	K01056
WP_003642083.1	K13052
WP_003642084.1	K07571
WP_003642086.1	K00760
WP_003642088.1	K04083
WP_003642089.1	K05540
WP_003642090.1	K04567
WP_003642092.1
WP_003642093.1	K01866
WP_003642097.1
WP_003642100.1	K07150
WP_003642101.1
WP_003642103.1	K08996
WP_003642105.1	K02003
WP_003642119.1	K21900
WP_003642122.1
WP_003642123.1
WP_003642126.1	K01990
WP_003642132.1	K01439
WP_003642133.1	K02004
WP_003642134.1	K02003
WP_003642136.1	K10773
WP_003642138.1	K03100
WP_003642139.1
WP_003642141.1
WP_003642142.1
WP_003642143.1
WP_003642144.1
WP_003642145.1
WP_003642147.1
WP_003642156.1
WP_003642158.1
WP_003642160.1
WP_003642161.1
WP_003642162.1	K06221
WP_003642163.1
WP_003642164.1
WP_003642165.1
WP_003642166.1	K00661
WP_003642169.1	K06988
WP_003642171.1
WP_003642172.1	K23107
WP_003642174.1	K18890
WP_003642175.1	K18889
WP_003642176.1
WP_003642178.1
WP_003642180.1
WP_003642181.1
WP_003642183.1
WP_003642184.1
WP_003642192.1
WP_003642199.1
WP_003642201.1
WP_003642202.1
WP_003642203.1	K04068
WP_003642209.1
WP_003642212.1
WP_003642219.1
WP_003642222.1
WP_003642224.1
WP_003642225.1
WP_003642226.1
WP_003642228.1
WP_003642229.1
WP_003642232.1
WP_003642235.1	K05833
WP_003642242.1
WP_003642243.1	K01996
WP_003642244.1	K01995
WP_003642245.1	K01998
WP_003642246.1	K01997
WP_003642248.1
WP_003642250.1
WP_003642253.1	K03322
WP_003642254.1
WP_003642256.1
WP_003642259.1	K02003/K02004
WP_003642262.1
WP_003642264.1
WP_003642266.1	K02777
WP_003642267.1	K02760
WP_003642268.1	K02761
WP_003642275.1
WP_003642279.1
WP_003642280.1
WP_003642284.1
WP_003642292.1
WP_003642293.1
WP_003642294.1	K18892
WP_003642296.1
WP_003642297.1
WP_003642298.1
WP_003642302.1
WP_003642303.1
WP_003642307.1	K00055
WP_003642310.1
WP_003642312.1
WP_003642314.1
WP_003642319.1
WP_003642325.1
WP_003642329.1
WP_003642330.1	K19577
WP_003642334.1	K07706
WP_003642336.1
WP_003642338.1	K00135
WP_003642340.1
WP_003642342.1
WP_003642344.1
WP_003642345.1	K24915
WP_003642346.1
WP_003642350.1	K25290
WP_003642351.1	K25288
WP_003642355.1
WP_003642356.1
WP_003642357.1
WP_003642358.1
WP_003642367.1	K03426
WP_003642398.1
WP_003642400.1
WP_003642403.1
WP_003642404.1
WP_003642405.1	K01834
WP_003642406.1
WP_003642409.1	K00574
WP_003642413.1
WP_003642414.1
WP_003642419.1	K26606
WP_003642420.1	K26605
WP_003642421.1
WP_003642422.1	K07258
WP_003642423.1
WP_003642424.1
WP_003642425.1
WP_003642426.1	K01802
WP_003642427.1	K00088
WP_003642428.1
WP_003642429.1	K06942
WP_003642431.1	K03496
WP_003642432.1	K03497
WP_003642434.1	K16323
WP_003642437.1
WP_003642440.1	K10009
WP_003642441.1	K10010
WP_003642449.1	K01187
WP_003642452.1	K02069
WP_003642453.1	K02068
WP_003642454.1
WP_003642458.1	K00847
WP_003642460.1	K02770
WP_003642461.1	K02769
WP_003642464.1
WP_003642467.1	K07457
WP_003642468.1
WP_003642473.1
WP_003642475.1	K01120
WP_003642476.1
WP_003642477.1	K05338
WP_003642478.1	K05339
WP_003642481.1
WP_003642482.1	K06973
WP_003642485.1	K10208
WP_003642486.1	K06889
WP_003642487.1	K00865
WP_003642488.1	K00383
WP_003642489.1
WP_003642490.1	K01756
WP_003642493.1	K01104
WP_003642496.1
WP_003642499.1
WP_003642502.1
WP_003642504.1	K03297
WP_003642505.1	K11068
WP_003642507.1	K16264
WP_003642508.1
WP_003642510.1
WP_003642512.1	K00796
WP_003642515.1	K01495
WP_003642516.1	K00950
WP_003642519.1
WP_003642521.1
WP_003642522.1	K06221
WP_003642528.1
WP_003642531.1
WP_003642534.1
WP_003642537.1
WP_003642538.1
WP_003642540.1
WP_003642545.1	K01753
WP_003642546.1	K01990
WP_003642548.1
WP_003642551.1
WP_003642553.1
WP_003642554.1	K00059
WP_003642555.1
WP_003642562.1
WP_003642563.1
WP_003642567.1
WP_003642569.1
WP_003642570.1
WP_003642573.1	K01990
WP_003642574.1
WP_003642575.1
WP_003642576.1	K02004
WP_003642577.1	K02003
WP_003642578.1	K01424
WP_003642580.1	K01674
WP_003642583.1
WP_003642587.1	K01923
WP_003642588.1	K23264
WP_003642599.1
WP_003642610.1	K01591
WP_003642611.1	K00762
WP_003642615.1
WP_003642616.1
WP_003642617.1
WP_003642620.1	K00841
WP_003642621.1	K00375
WP_003642623.1
WP_003642628.1	K03647
WP_003642630.1
WP_003642633.1
WP_003642638.1
WP_003642643.1
WP_003642650.1	K03800
WP_003642651.1
WP_003642652.1
WP_003642653.1
WP_003642655.1
WP_003642658.1	K06889
WP_003642664.1
WP_003642665.1
WP_003642670.1
WP_003642671.1
WP_003642672.1	K01990
WP_003642673.1
WP_003642674.1
WP_003642679.1
WP_003642687.1
WP_003642691.1
WP_003642692.1	K21567
WP_003642695.1	K01126
WP_003642697.1
WP_003642701.1
WP_003642703.1	K00133
WP_003642712.1	K00765
WP_003642713.1	K00013
WP_003642715.1	K02501
WP_003642716.1	K01814
WP_003642719.1	K01523
WP_003642722.1
WP_003642723.1	K00020
WP_003642726.1	K05833
WP_003642727.1	K05832
WP_003642732.1	K01740
WP_003642737.1
WP_003642738.1
WP_003642739.1
WP_003642741.1
WP_003642742.1
WP_003642743.1	K03719
WP_003642744.1	K20742
WP_003642746.1
WP_003642747.1	K03574
WP_003642748.1	K08369
WP_003642750.1
WP_003642754.1	K09157
WP_003642756.1
WP_003642757.1	K06969
WP_003642758.1	K05340
WP_003642761.1
WP_003642762.1	K00712
WP_003642763.1	K18104
WP_003642764.1
WP_003642766.1
WP_003642767.1
WP_003642768.1
WP_003642771.1
WP_003642772.1
WP_003642773.1
WP_003642774.1
WP_003642778.1
WP_003642784.1
WP_003642792.1
WP_003642805.1
WP_003642819.1
WP_003642822.1
WP_003642825.1
WP_003642826.1
WP_003642831.1
WP_003642835.1
WP_003642836.1	K00656
WP_003642841.1
WP_003642842.1
WP_003642847.1	K03451
WP_003642854.1
WP_003642857.1
WP_003642858.1
WP_003642862.1
WP_003642863.1
WP_003642864.1
WP_003642866.1
WP_003642867.1
WP_003642868.1
WP_003642901.1	K00616
WP_003642905.1
WP_003642906.1
WP_003642907.1	K00008
WP_003642908.1	K02775
WP_003642909.1	K02774
WP_003642916.1	K03077
WP_003642922.1
WP_003642923.1
WP_003642929.1	K07706
WP_003642931.1	K04086
WP_003642933.1	K10530
WP_003642934.1	K00158
WP_003642935.1
WP_003642936.1	K00158
WP_003642937.1
WP_003642938.1
WP_003642939.1	K01629
WP_003642940.1	K01813
WP_003642941.1	K03534
WP_003642942.1	K00848
WP_003642951.1	K03293
WP_003642953.1
WP_003642954.1
WP_003642958.1
WP_003642960.1
WP_003642964.1
WP_003642965.1
WP_003642966.1	K02348
WP_003642968.1	K22736
WP_003642973.1
WP_003642976.1
WP_003642982.1
WP_003642986.1
WP_003642987.1	K01537
WP_003642989.1	K13936
WP_003642997.1
WP_003642998.1
WP_003643001.1
WP_003643003.1
WP_003643006.1
WP_003643025.1
WP_003643029.1	K07386
WP_003643033.1
WP_003643036.1
WP_003643037.1
WP_003643044.1	K06188
WP_003643048.1	K16209
WP_003643050.1	K02529
WP_003643054.1	K06610
WP_003643058.1	K02529
WP_003643059.1	K00965
WP_003643061.1	K00849
WP_003643066.1	K01785
WP_003643067.1	K02529
WP_003643068.1	K19265
WP_003643070.1
WP_003643082.1
WP_003643083.1	K03930
WP_003643084.1
WP_003643097.1
WP_003643099.1
WP_003643103.1	K03698
WP_003643106.1
WP_003643108.1	K12555
WP_003643109.1
WP_003643121.1	K02760
WP_003643122.1	K02759
WP_003643125.1
WP_003643128.1	K01887
WP_003643130.1
WP_003643131.1	K26937
WP_003643140.1	K24042
WP_003643142.1
WP_003643143.1
WP_003643147.1
WP_003643149.1	K23775
WP_003643152.1
WP_003643155.1	K07706
WP_003643156.1
WP_003643159.1
WP_003643163.1	K01990
WP_003643164.1	K01990
WP_003643168.1	K03282
WP_003643169.1
WP_003643172.1	K05815
WP_003643178.1	K06183
WP_003643180.1	K01869
WP_003643186.1
WP_003643189.1
WP_003643191.1
WP_003643199.1
WP_003643204.1
WP_003643206.1
WP_003643208.1
WP_003643214.1	K07586
WP_003643215.1
WP_003643221.1
WP_003643227.1	K02837
WP_003643232.1
WP_003643233.1
WP_003643236.1
WP_003643237.1	K15580
WP_003643239.1	K15582
WP_003643240.1	K15583
WP_003643241.1	K10823
WP_003643280.1
WP_003643281.1
WP_003643282.1
WP_003643283.1
WP_003643285.1
WP_003643287.1
WP_003643292.1	K19002
WP_003643293.1	K13678
WP_003643294.1	K07027
WP_003643296.1	K00841
WP_003643297.1
WP_003643301.1
WP_003643304.1
WP_003643305.1
WP_003643314.1	K07058
WP_003643315.1	K02440
WP_003643340.1	K03704
WP_003643341.1
WP_003643344.1	K22213
WP_003643345.1
WP_003643346.1	K18104
WP_003643347.1
WP_003643351.1	K01999
WP_003643352.1
WP_003643353.1
WP_003643354.1
WP_003643355.1
WP_003643357.1
WP_003643358.1	K01223
WP_003643359.1
WP_003643360.1
WP_003643361.1
WP_003643362.1
WP_003643363.1
WP_003643364.1	K02077
WP_003643365.1
WP_003643369.1
WP_003643372.1
WP_003643373.1
WP_003643374.1
WP_003643375.1
WP_003643376.1
WP_003643380.1
WP_003643386.1
WP_003643398.1
WP_003643401.1
WP_003643405.1
WP_003643408.1
WP_003643409.1	K03596
WP_003643411.1
WP_003643412.1
WP_003643413.1
WP_003643414.1	K03489
WP_003643416.1	K02761
WP_003643417.1
WP_003643419.1
WP_003643424.1
WP_003643425.1
WP_003643426.1	K02003
WP_003643427.1
WP_003643428.1
WP_003643429.1
WP_003643430.1
WP_003643431.1
WP_003643432.1
WP_003643436.1
WP_003643441.1
WP_003643450.1	K02424
WP_003643451.1	K02424
WP_003643452.1
WP_003643453.1	K10947
WP_003643454.1
WP_003643463.1	K02768
WP_003643464.1
WP_003643465.1
WP_003643467.1	K09825
WP_003643468.1
WP_003643471.1	K10027
WP_003643473.1	K01939
WP_003643474.1	K03294
WP_003643475.1	K03549
WP_003643477.1
WP_003643479.1	K03297
WP_003643481.1
WP_003643482.1
WP_003643483.1	K01519
WP_003643484.1	K11754
WP_003643485.1	K01633
WP_003643486.1	K02077
WP_003643487.1
WP_003643489.1
WP_003643490.1
WP_003643500.1	K03315
WP_003643505.1
WP_003643506.1	K03575
WP_003643511.1	K24041
WP_003643512.1
WP_003643515.1
WP_003643516.1
WP_003643520.1
WP_003643521.1
WP_003643522.1
WP_003643535.1
WP_003643545.1	K21562
WP_003643547.1
WP_003643551.1
WP_003643552.1	K16137
WP_003643553.1
WP_003643554.1
WP_003643555.1
WP_003643556.1	K03688
WP_003643557.1	K03311
WP_003643568.1	K02761
WP_003643570.1	K03488
WP_003643578.1	K00661
WP_003643581.1
WP_003643582.1
WP_003643584.1	K07707
WP_003643585.1
WP_003643588.1	K06610
WP_003643597.1
WP_003643598.1	K17320
WP_003643602.1
WP_003643604.1	K02529
WP_003643610.1	K22927
WP_003643611.1	K00931
WP_003643615.1	K03704
WP_003643636.1	K00783
WP_003643638.1
WP_003643644.1
WP_003643646.1	K01118
WP_003643650.1
WP_003643656.1	K02440
WP_003643663.1	K08161
WP_003643677.1
WP_003643684.1	K01193
WP_003643686.1
WP_003643687.1	K03315
WP_003643688.1
WP_003643692.1	K16925
WP_003643702.1	K01760
WP_003643703.1	K03486
WP_003643704.1	K01226
WP_003643705.1	K02757
WP_003643706.1	K02757
WP_003643707.1	K22959
WP_003643708.1	K22960
WP_003643709.1
WP_003643711.1
WP_003643712.1
WP_003643716.1	K01005
WP_003643718.1
WP_003643720.1	K01246
WP_003643726.1	K02437
WP_003643727.1
WP_003643745.1
WP_003643749.1	K03523
WP_003643762.1
WP_003643773.1	K00864
WP_003643811.1
WP_003643814.1	K13566
WP_003643815.1	K01867
WP_003643816.1	K02761
WP_003643819.1
WP_003643820.1
WP_003643823.1	K01874
WP_003643825.1	K03424
WP_003643828.1	K00919
WP_003643830.1	K00948
WP_003643831.1
WP_003643832.1	K06885
WP_003643833.1
WP_003643835.1	K01875
WP_003643836.1	K03837
WP_003643837.1	K01752
WP_003643839.1
WP_003643841.1
WP_003643842.1	K03799
WP_003643849.1
WP_003643854.1	K03798
WP_003643855.1	K03305
WP_003643860.1
WP_003643866.1	K01537
WP_003643868.1	K03095
WP_003643925.1	K24180
WP_003643926.1
WP_003643927.1	K01372
WP_003643928.1	K04485
WP_003643932.1	K02601
WP_003643933.1	K02864
WP_003643949.1	K02040
WP_003643951.1	K02242
WP_003643952.1	K03070
WP_003643955.1	K02037
WP_003643956.1	K06023
WP_003643965.1
WP_003643969.1	K03701
WP_003643972.1	K15580
WP_003643974.1	K00134
WP_003643975.1	K01803
WP_003643976.1	K01689
WP_003643977.1	K10036/K10037
WP_003643980.1	K03648
WP_003643982.1	K06925
WP_003643986.1
WP_003643987.1	K18672
WP_003643988.1	K03431
WP_003643998.1
WP_003644000.1
WP_003644001.1	K06901
WP_003644002.1	K11753
WP_003644004.1	K01259
WP_003644005.1	K03524
WP_003644006.1
WP_003644009.1
WP_003644017.1	K10040
WP_003644033.1	K03657
WP_003644046.1
WP_003644049.1	K02759
WP_003644055.1
WP_003644056.1
WP_003644057.1
WP_003644058.1
WP_003644060.1	K01118
WP_003644061.1	K01893
WP_003644062.1	K08659
WP_003644064.1
WP_003644065.1	K03654
WP_003644066.1	K06180
WP_003644073.1
WP_003644074.1
WP_003644081.1
WP_003644083.1	K01652
WP_003644085.1	K01875
WP_003644086.1	K03708
WP_003644092.1	K03076
WP_003644093.1	K00939
WP_003644094.1	K03885
WP_003644095.1	K03734
WP_003644097.1	K06173
WP_003644102.1	K03856
WP_003644108.1	K00016
WP_003644111.1	K01644
WP_003644113.1	K05964
WP_003644115.1	K22212
WP_003644116.1	K24180
WP_003644117.1
WP_003644118.1
WP_003644120.1	K16013
WP_003644123.1
WP_003644127.1
WP_003644128.1	K03657
WP_003644129.1	K02433
WP_003644130.1	K03215
WP_003644132.1	K02761
WP_003644133.1
WP_003644185.1
WP_003644190.1
WP_003644196.1
WP_003644199.1	K00033
WP_003644203.1	K07090
WP_003644204.1	K15581
WP_003644206.1	K03697
WP_003644210.1	K19005
WP_003644211.1	K00759
WP_003644222.1	K00789
WP_003644232.1	K17758
WP_003644234.1
WP_003644247.1
WP_003644251.1
WP_003644263.1	K14188
WP_003644264.1
WP_003644266.1	K03402
WP_003644276.1
WP_003644277.1	K25158
WP_003644278.1	K25157
WP_003644279.1	K03439
WP_003644281.1	K03466
WP_003644283.1	K09015
WP_003644284.1	K02335
WP_003644285.1	K03346
WP_003644286.1	K11144
WP_003644287.1	K01868
WP_003644290.1
WP_003644291.1
WP_003644293.1
WP_003644295.1
WP_003644299.1	K01889
WP_003644300.1	K01890
WP_003644301.1
WP_003644303.1
WP_003644304.1	K25026
WP_003644306.1
WP_003644307.1	K01126
WP_003644308.1	K03713
WP_003644309.1
WP_003644310.1
WP_003644314.1	K13789
WP_003644316.1	K05846
WP_003644319.1	K00604
WP_003644321.1	K07030
WP_003644329.1
WP_003644330.1
WP_003644331.1
WP_003644332.1
WP_003644334.1	K00059
WP_003644335.1	K09458
WP_003644338.1	K00208
WP_003644339.1
WP_003644342.1
WP_003644343.1
WP_003644348.1
WP_003644354.1	K21064
WP_003644357.1	K16211
WP_003644360.1	K00938
WP_003644361.1	K01597
WP_003644363.1
WP_003644365.1	K02086
WP_003644374.1	K03700
WP_003644380.1
WP_003644383.1	K01990
WP_003644384.1
WP_003644385.1
WP_003644388.1	K02825
WP_003644391.1
WP_003644395.1
WP_003644396.1
WP_003644397.1	K01990
WP_003644400.1
WP_003644404.1
WP_003644410.1	K21030
WP_003644413.1	K23775
WP_003644417.1	K07305
WP_003644419.1	K08591
WP_003644438.1	K23675
WP_003644440.1	K02859
WP_003644441.1	K04763
WP_003644443.1	K01258
WP_003644445.1	K06967
WP_003644447.1
WP_003644450.1
WP_003644463.1	K01992
WP_003644466.1
WP_003644467.1	K07149
WP_003644468.1	K01992
WP_003644469.1
WP_003644473.1	K06217
WP_003644477.1	K07304
WP_003644479.1
WP_003644481.1	K02687
WP_003644498.1	K02357
WP_003644501.1
WP_003644503.1
WP_003644505.1	K01005
WP_003644508.1	K05837
WP_003644563.1
WP_003644565.1
WP_003644566.1	K03979
WP_003644567.1	K03436
WP_003644575.1	K01104
WP_003644577.1
WP_003644579.1	K08161
WP_003644584.1	K00954
WP_003644585.1	K08316
WP_003644590.1	K06207
WP_003644592.1	K00627
WP_003644599.1
WP_003644600.1	K03499
WP_003644601.1	K03498
WP_003644611.1	K01925
WP_003644614.1	K03925
WP_003644620.1	K06201
WP_003644624.1	K07570
WP_003644625.1
WP_003644628.1	K02246
WP_003644630.1
WP_003644635.1	K03550
WP_003644638.1	K18682
WP_003644640.1
WP_003644641.1
WP_003644642.1	K03569
WP_003644643.1	K11065
WP_003644644.1	K01919
WP_003644645.1	K04487
WP_003644647.1	K02796
WP_003644648.1
WP_003644649.1	K01919
WP_003644650.1
WP_003644651.1	K17836
WP_003644652.1	K01921
WP_003644654.1	K02073
WP_003644655.1	K02437
WP_003644656.1	K05837
WP_003644657.1	K08998
WP_003644658.1	K03569
WP_003644659.1	K00790
WP_003644660.1	K00857
WP_003644662.1
WP_003644665.1	K18887
WP_003644671.1
WP_003644672.1
WP_003644673.1
WP_003644677.1	K25232
WP_003644681.1	K01496
WP_003644682.1	K01693
WP_003644683.1	K02502
WP_003644692.1
WP_003644698.1	K06889
WP_003644700.1
WP_003644701.1	K00158
WP_003644713.1	K00036
WP_003644715.1	K07090
WP_003644728.1
WP_003644729.1	K03800
WP_003644733.1
WP_003644736.1	K00661
WP_003644739.1	K00077
WP_003644741.1	K06988
WP_003644748.1
WP_003644750.1	K11102
WP_003644756.1	K13531
WP_003644757.1	K01992
WP_003644758.1
WP_003644759.1	K01607
WP_003644760.1
WP_003644761.1
WP_003644763.1	K00661
WP_003644765.1
WP_003644776.1	K15051
WP_003644777.1	K07052
WP_003644778.1
WP_003644779.1
WP_003644781.1
WP_003644786.1	K02755
WP_003644788.1	K21636
WP_003644789.1
WP_003644790.1	K01462
WP_003644791.1	K03734
WP_003644792.1
WP_003644794.1
WP_003644795.1
WP_003644796.1	K22958
WP_003644800.1	K06889
WP_003644813.1	K01560
WP_003644815.1
WP_003644818.1	K00712
WP_003644879.1	K00086
WP_003644890.1	K03502
WP_003644892.1	K01246
WP_003644972.1
WP_003644973.1	K27000
WP_003644997.1	K01443
WP_003644999.1
WP_003645009.1
WP_003645010.1	K03654
WP_003645027.1	K03168
WP_003645047.1
WP_003645057.1
WP_003645081.1
WP_003645157.1	K05847
WP_003645162.1	K01491
WP_003645165.1
WP_003645172.1	K19225
WP_003645173.1	K01934
WP_003645187.1	K09710
WP_003645212.1	K14652
WP_003645226.1	K03547
WP_003645229.1	K06895
WP_003645248.1
WP_003645249.1
WP_003645251.1	K07052
WP_003645252.1	K07707
WP_003645282.1
WP_003645314.1	K15524
WP_003645407.1
WP_003645437.1	K00925
WP_003645446.1	K01776
WP_003645448.1	K09888
WP_003645451.1	K03210
WP_003645462.1
WP_003645468.1	K01246
WP_003645489.1
WP_003645495.1	K07260
WP_003645514.1	K19973
WP_003645529.1
WP_003645533.1
WP_003645538.1	K23518
WP_003645539.1	K06153
WP_003645552.1	K22736
WP_003645580.1	K02440
WP_003645630.1	K00655
WP_003645631.1
WP_003645638.1	K02049
WP_003645646.1
WP_003645660.1	K02968
WP_003645663.1	K01493
WP_003645668.1	K03588
WP_003645673.1	K03488
WP_003645674.1	K02757
WP_003645687.1
WP_003645688.1
WP_003645742.1
WP_003645748.1
WP_003645778.1
WP_003645786.1	K00841
WP_003645805.1	K19285
WP_003645807.1
WP_003645808.1
WP_003645809.1
WP_003645837.1
WP_003645847.1
WP_003645850.1
WP_003645861.1	K01588
WP_003645864.1	K23269
WP_003645867.1	K11175
WP_003645873.1	K06901
WP_003645874.1	K16169
WP_003645875.1	K09684
WP_003645890.1
WP_003645906.1
WP_003645919.1
WP_003645922.1	K01462
WP_003645925.1
WP_003645927.1	K00948
WP_003645933.1	K01778
WP_003645935.1	K02221
WP_003645940.1
WP_003645946.1	K02781
WP_003645953.1
WP_003645955.1	K03565
WP_003645964.1
WP_003645983.1	K02316
WP_003645984.1	K07979
WP_003646015.1
WP_003646029.1	K25141
WP_003646031.1
WP_003646084.1
WP_003646159.1
WP_003646161.1	K01104
WP_003646171.1
WP_003646203.1	K02821
WP_003646207.1
WP_003646208.1
WP_003646212.1	K26730
WP_003646215.1	K01639
WP_003646267.1	K01791
WP_003646269.1
WP_003646275.1	K12952
WP_003646299.1	K09861
WP_003646315.1
WP_003646318.1
WP_003646321.1
WP_003646328.1
WP_003646329.1	K05275
WP_003646361.1	K15580
WP_003646371.1	K00432
WP_003646372.1
WP_003646418.1
WP_003646440.1
WP_003646442.1	K03469
WP_003646444.1	K00383
WP_003646470.1
WP_003646492.1
WP_003646500.1	K02075
WP_003646539.1
WP_003646541.1	K08483
WP_003646542.1	K07258
WP_003646579.1	K19005
WP_003646586.1
WP_003646616.1	K07166
WP_003646617.1	K02483
WP_003660204.1
WP_003679901.1
WP_003688751.1	K07483
WP_010495029.1
WP_010495033.1
WP_010623241.1	K00526
WP_011100864.1	K24041
WP_011100878.1	K15580
WP_011100879.1
WP_011100880.1
WP_011100882.1	K02008
WP_011100886.1	K00878
WP_011100889.1	K07010
WP_011100893.1	K00433
WP_011100907.1	K25150
WP_011100908.1	K25149
WP_011100911.1
WP_011100927.1	K00009
WP_011100931.1	K19784
WP_011100933.1	K02761
WP_011100934.1
WP_011100937.1	K01042
WP_011100938.1
WP_011100955.1
WP_011100962.1	K03885
WP_011100969.1
WP_011100970.1
WP_011100971.1
WP_011100972.1	K03320
WP_011100973.1	K00016
WP_011100993.1
WP_011100994.1	K03311
WP_011100999.1	K07707
WP_011101049.1	K03723
WP_011101073.1	K01520
WP_011101082.1
WP_011101083.1
WP_011101085.1
WP_011101086.1
WP_011101096.1
WP_011101140.1	K00943
WP_011101142.1	K03789
WP_011101143.1	K25706
WP_011101144.1	K07052
WP_011101145.1
WP_011101146.1	K02240
WP_011101150.1	K02040
WP_011101154.1	K01755
WP_011101155.1
WP_011101164.1	K02342
WP_011101165.1	K24163
WP_011101189.1	K02777
WP_011101190.1
WP_011101198.1	K02757
WP_011101204.1	K07052
WP_011101206.1
WP_011101215.1	K03427
WP_011101263.1
WP_011101277.1
WP_011101326.1
WP_011101352.1
WP_011101356.1	K01126
WP_011101358.1
WP_011101359.1	K01992
WP_011101393.1
WP_011101524.1
WP_011101542.1
WP_011101546.1	K01938
WP_011101550.1	K05937
WP_011101551.1	K19271
WP_011101553.1	K25232
WP_011101566.1
WP_011101577.1	K00974
WP_011101610.1	K01151
WP_011101612.1	K01876
WP_011101653.1
WP_011101660.1	K02340
WP_011101664.1	K01958
WP_011101666.1	K11936
WP_011101668.1
WP_011101670.1
WP_011101684.1	K03311
WP_011101688.1	K08602
WP_011101690.1	K16509
WP_011101696.1	K02243
WP_011101707.1	K03572
WP_011101805.1
WP_011101806.1
WP_011101810.1
WP_011101813.1
WP_011101814.1	K02804
WP_011101823.1	K05910
WP_011101839.1
WP_011101846.1
WP_011101847.1
WP_011101848.1
WP_011101849.1
WP_011101864.1	K02744
WP_011101865.1	K10986
WP_011101866.1	K10985
WP_011101867.1	K10984
WP_011101869.1	K06180
WP_011101870.1	K01621
WP_011101872.1	K03976
WP_011101875.1
WP_011101876.1	K03699
WP_011101877.1	K24163
WP_011101888.1	K00609
WP_011101892.1	K00602
WP_011101895.1	K23265
WP_011101896.1	K01589
WP_011101900.1
WP_011101904.1	K01208
WP_011101905.1	K01733
WP_011101910.1	K07105
WP_011101929.1	K01744
WP_011101931.1
WP_011101988.1	K01989
WP_011101992.1
WP_011102016.1	K18891
WP_011102025.1
WP_011102036.1	K07707
WP_011102037.1
WP_011102039.1
WP_011102040.1
WP_011102096.1
WP_011102124.1
WP_011102150.1
WP_011102156.1
WP_011102157.1
WP_011102160.1
WP_011102161.1	K07223
WP_011102162.1	K03183
WP_011102163.1
WP_011102164.1
WP_011102165.1	K01534
WP_011102183.1	K01190
WP_011102185.1
WP_011102194.1
WP_011102195.1	K09963
WP_011102196.1	K01223
WP_011102197.1	K02757
WP_011102207.1	K02529
WP_011102219.1
WP_011102220.1	K02103
WP_011102223.1	K03307
WP_011102224.1
WP_011102225.1
WP_011102289.1	K03495
WP_011102290.1	K06346
WP_011102291.1
WP_012778317.1
WP_013355078.1
WP_013355084.1	K03319
WP_013355085.1
WP_013355087.1
WP_013355088.1
WP_013355089.1	K01838
WP_013355092.1	K18220
WP_013355093.1
WP_013355094.1
WP_013355095.1	K26937
WP_013355097.1	K01259
[truncated: 1,029 more rows]
