# Supplementary material for: Genomic and Transcriptomic Dissection of Growth Characteristics and Exopolysaccharide-Related Bioactivities in Lactiplantibacillus plantarum NMGL2
Source: Foods. 2025 Oct 16;14(20):3520. doi: 10.3390/foods14203520 (PMC12564313; doi:10.3390/foods14203520)
Supplement: Supplementary file 1 [file foods-14-03520-s001.zip › Table S2.xlsx]

## Sheet: htseq-count summary
	C-1	C-2	C-3	F-1	F-2	F-3	L-1	L-2	L-3	E-1	E-2	E-3	P-1	P-2	P-3
No feature	2862613	2806852	2765759	3567651	3662562	3222994	2297410	3089261	2667535	3261916	3755710	3385081	3295038	2794093	3944222
Ambiguous	1170761	971619	1077862	919591	895119	785619	903019	1056513	997117	698670	657513	621337	737371	661823	793751
Too low aQual	221934	200244	221923	229704	212796	199574	151317	189558	158059	155124	155567	139396	172909	156804	184301
Not aligned	104827	99065	106178	100579	113804	96039	80563	107369	81996	65784	75274	67959	70810	60571	74659
Aligend not unique	0	0	0	0	0	0	0	0	0	0	0	0	0	0	0
Aligend	7651733	6990621	7415799	7878397	8022506	6822517	7059934	8317369	7337676	6904889	7228582	6739114	7491718	6559217	8305650
