# Supplementary material for: Genomic and Transcriptomic Dissection of Growth Characteristics and Exopolysaccharide-Related Bioactivities in Lactiplantibacillus plantarum NMGL2
Source: Foods. 2025 Oct 16;14(20):3520. doi: 10.3390/foods14203520 (PMC12564313; doi:10.3390/foods14203520)
Supplement: Supplementary file 1 [file foods-14-03520-s001.zip › Table S3.xlsx]

## Sheet: DESeq2 normalized counts
	C-1	C-2	C-3	F-1	F-2	F-3	L-1	L-2	L-3	E-1	E-2	E-3	P-1	P-2	P-3
cds-ACH5A9_RS00105	51.8284	60.7166	73.4684	46.124	72.3932	44.3611	87.7693	69.0124	57.9695	87.612	81.507	92.7624	124.299	141.982	92.8232
cds-ACH5A9_RS00570	153.412	181.025	166.878	290.41	283.942	277.996	275.01	227.485	243.669	243.493	292.338	292.201	280.896	250.108	252.335
cds-ACH5A9_RS00635	21.7679	26.9852	18.8919	12.8122	20.1092	26.6166	24.3803	17.0401	26.5284	20.4807	20.6484	17.3929	12.7235	14.1982	15.3203
cds-ACH5A9_RS01850	22.8045	25.8608	23.0901	49.5405	33.7835	40.4179	33.1573	34.9322	46.1791	29.5833	38.0366	32.4668	25.4471	36.0417	29.7395
cds-ACH5A9_RS03010	872.791	924.242	1152.4	222.932	217.984	282.925	706.055	842.633	834.172	101.266	98.8951	90.4433	92.9797	89.5581	116.254
cds-ACH5A9_RS03710	65.3038	65.2141	77.6666	52.103	47.4577	61.1197	73.141	46.8603	61.8997	85.3363	72.8129	85.8052	90.0435	89.5581	82.9101
cds-ACH5A9_RS04060	71.5232	76.458	72.4189	126.414	105.372	121.254	79.9675	92.0165	87.4456	76.2338	116.283	74.2099	86.1285	79.7286	79.3053
cds-ACH5A9_RS04065	9.32912	3.37314	3.14865	5.97903	8.84805	7.88641	11.7026	5.96403	3.93014	4.55127	7.60732	5.79765	1.95747	3.27652	2.70359
cds-ACH5A9_RS05310	5.18284	12.3682	11.545	10.2498	18.5005	13.8012	17.5539	11.9281	12.7729	10.2404	11.9544	6.95718	16.6385	15.2904	14.4191
cds-ACH5A9_RS05345	93.2912	96.6968	101.806	135.809	135.938	125.197	99.4718	97.9806	83.5154	104.679	136.932	132.186	111.576	100.48	105.44
cds-ACH5A9_RS05355	392.86	432.887	400.928	400.595	402.989	392.349	355.953	306.722	353.712	384.582	358.631	381.485	386.6	400.827	399.23
cds-ACH5A9_RS05940	0	2.24876	3.14865	3.41659	4.02184	0.985802	0.975214	4.26002	1.96507	1.13782	1.08676	1.15953	0	2.18435	0.901196
cds-ACH5A9_RS06285	460.236	355.305	386.234	349.346	343.465	342.073	332.548	323.762	299.673	423.268	373.845	440.621	352.344	339.666	346.059
cds-ACH5A9_RS07175	0	0	0	0	0	0	0	0	0	0	0	0	0	0	0
cds-ACH5A9_RS08415	3161.53	3383.26	3316.57	3130.45	3232.76	3286.66	3358.64	3103.85	3443.78	3518.13	3373.3	3485.55	3785.74	3624.92	3682.29
cds-ACH5A9_RS08905	6.21941	5.62191	5.24774	11.9581	14.4786	8.87221	7.80171	6.81604	5.89521	4.55127	4.34704	8.11671	4.89367	2.18435	6.30837
cds-ACH5A9_RS10450	489.26	474.489	486.991	367.283	398.967	388.406	525.64	535.911	483.407	415.303	426.01	495.119	403.238	385.537	415.452
cds-ACH5A9_RS10935	44.5725	71.9604	66.1216	45.2698	54.6971	50.2759	30.2316	45.1563	43.2315	19.3429	47.8174	30.1478	30.3407	27.3043	38.7514
cds-ACH5A9_RS11535	59.0844	35.9802	31.4865	51.2488	72.3932	88.7221	39.9838	29.8202	42.249	40.9614	49.9909	56.8169	50.8941	78.6364	50.467
cds-ACH5A9_RS11565	11.4023	3.37314	8.39639	10.2498	15.283	17.7444	7.80171	5.96403	4.91267	18.2051	10.8676	9.27624	9.78733	10.9217	5.40718
cds-ACH5A9_RS11905	18.6582	19.1145	19.9414	191.329	234.071	229.692	81.918	61.3444	94.3233	31.8589	34.7763	54.4979	44.043	49.1478	62.1825
cds-ACH5A9_RS13095	78.7792	82.0799	99.7071	128.122	133.525	104.495	185.291	146.545	166.048	135.4	123.891	119.432	116.469	127.784	111.748
cds-ACH5A9_RS13775	30.0605	19.1145	22.0405	43.5615	27.3485	37.4605	25.3556	17.8921	39.3014	28.4454	30.4293	42.9026	31.3195	39.3182	42.3562
cds-ACH5A9_RS14505	153.412	164.16	207.811	221.224	226.028	205.047	162.861	198.517	161.136	191.153	232.567	185.525	199.662	167.102	190.152
cds-ACH5A9_RS15470	7546.22	7103.84	6836.76	6172.07	5395.7	5540.2	2703.29	2734.94	2418.02	13348.9	12424.9	13487.6	11292.6	11431.8	11513.7
cds-ACH5A9_RS15575	120.242	110.189	121.748	147.767	128.699	136.041	107.274	92.0165	112.991	157.019	146.713	129.867	132.129	105.941	115.353
cds-ACH5A9_RS15580	167.924	152.916	176.324	273.327	263.833	249.408	224.299	193.405	223.035	161.57	147.799	149.579	143.874	162.734	159.512
cds-ACH5A9_RS15615	97.4375	85.453	75.5675	64.061	77.2194	84.7789	58.5128	54.5283	67.7949	84.1985	71.7261	83.4861	74.3837	52.4243	69.3921
cds-ACH5A9_RS15650	187.619	211.384	224.603	211.829	199.483	216.876	197.968	211.297	227.948	251.458	232.567	246.98	281.875	229.356	303.703
cds-ACH5A9_RS15665	945.351	1022.06	1137.71	468.927	430.337	487.972	619.261	727.612	717.25	233.253	191.27	220.311	211.406	212.974	219.892
cds-ACH5A9_RS15670	12.4388	7.87067	14.6937	11.9581	10.4568	7.88641	7.80171	5.96403	15.7206	3.41345	3.26028	2.31906	4.89367	2.18435	5.40718
cds-ACH5A9_RS15675	55.9747	62.9654	73.4684	70.8942	61.9364	76.8925	67.2898	78.3845	78.6028	22.7564	31.516	22.0311	37.1919	37.1339	30.6407
cds-ACH5A9_RS15875	3144.95	3108.92	2373.03	1648.5	1492.91	1631.5	1471.6	1483.34	1266.49	2461.1	2284.37	2149.77	2446.83	2445.37	2242.18
cds-ACH5A9_RS15950	0	0	0	0	0	0	0	0	0	0	0	0	0	0	0
cds-ACH5A9_RS15955	0	0	0	0	0	0	0	0	0	0	0	0	0	0	0
cds-ACH5A9_RS16020	0	0	0	0	0	0	0	0	0	0	0	0	0	0	0
cds-ACH5A9_RS16140	137.864	119.184	160.581	221.224	167.309	190.26	126.778	138.877	141.485	234.39	195.617	194.801	225.109	280.688	264.952
cds-ACH5A9_RS16180	0	0	0	0	0	0	0	0	0	0	0	0	0	0	0
cds-ACH5A9_RS16185	0	0	0	0	0	0	0	0	0	0	0	0	0	0	0
cds-ACH5A9_RS16230	0	0	0	0	0	0	0	0	0	0	0	0	0	0	0
cds-ACH5A9_RS16250	0	0	0	0	0	0	0	0	0	0	0	0	0	0	0
cds-ACH5A9_RS16330	25.9142	19.1145	16.7928	42.7074	38.6097	37.4605	36.0829	41.7482	50.1093	39.8236	30.4293	26.6692	26.4258	22.9356	28.8383
cds-ACH5A9_RS16345	290.239	312.578	279.18	294.681	288.768	325.315	242.828	262.418	294.76	193.429	194.53	198.28	136.044	116.862	141.488
cds-ACH5A9_RS16350	184.509	201.264	195.216	144.351	189.831	156.742	182.365	182.329	177.839	159.294	190.183	169.291	139.959	112.494	143.29
cds-ACH5A9_RS16385	172.07	166.408	222.504	277.598	253.376	263.209	293.539	265.826	319.324	153.605	166.274	147.26	156.597	152.904	179.338
cds-ACH5A9_RS16390	132.681	131.553	134.342	234.891	227.636	239.55	175.539	184.033	207.315	73.9582	65.2056	78.848	53.8303	77.5443	75.7005
cds-ACH5A9_RS16415	52.865	74.2092	53.527	70.8942	51.4796	70.9777	77.0419	74.1244	84.498	32.9967	46.7307	54.4979	28.3833	22.9356	29.7395
cds-ACH5A9_RS16490	48.7187	51.7216	70.3198	93.1021	88.4805	101.538	58.5128	74.9764	65.8298	37.548	38.0366	26.6692	20.5534	25.12	25.2335
cds-ACH5A9_RS16530	22.8045	26.9852	29.3874	32.4576	28.1529	42.3895	22.4299	39.1922	15.7206	25.032	30.4293	30.1478	25.4471	29.4887	24.3323
cds-WP_003555660.1	38.353	59.5922	71.3693	64.9152	54.6971	71.9635	56.5624	58.7883	45.1966	43.2371	63.0321	59.136	56.7665	50.2399	69.3921
cds-WP_003555660.1-2	123.352	169.782	176.324	134.955	122.264	136.041	185.291	189.997	156.223	103.541	147.799	81.1671	120.384	146.351	127.069
cds-WP_003587210.1	133408	122838	110468	105819	92098.6	104336	31386.3	37299.1	29803.2	90440.6	81254.8	86328.1	80441.1	71688	87328.6
cds-WP_003596658.1	4.14627	4.49753	9.44594	4.27074	3.21747	3.94321	9.75214	4.26002	13.7555	6.82691	6.52056	6.95718	2.9362	7.64521	7.20957
cds-WP_003637271.1	3390.62	3547.42	4525.65	4544.92	4941.24	4507.08	7145.39	6459.9	7870.1	3928.88	4289.44	4240.4	5078.65	4997.78	5324.27
cds-WP_003637294.1	2088.69	2034.01	2151.58	1721.11	1689.98	1751.77	1465.75	1651.19	1506.23	1896.74	1976.82	1909.75	1736.27	1692.87	1831.23
cds-WP_003637645.1	485.114	454.25	507.982	647.444	592.82	658.515	406.664	393.626	457.861	393.685	426.01	430.185	351.365	362.601	386.613
cds-WP_003637671.1	8082.13	8190	10999.3	15504.5	15083.5	15522.4	16723	18160.5	21751.4	13213.5	14353.9	13762.5	19570.7	17826.4	19880.4
cds-WP_003637688.1	4266.52	3780.17	4239.13	3509.69	3087.17	3314.26	3990.58	4537.78	4649.35	4525.1	4055.79	4298.38	3653.61	3509.15	3982.39
cds-WP_003637768.1	196.948	247.364	298.072	270.765	355.531	351.931	347.176	345.914	303.603	271.938	231.48	281.766	376.812	408.473	468.622
cds-WP_003637775.1	3374.03	3719.45	2813.84	5331.59	4489.18	5537.25	8484.36	9055.11	10672.3	4596.78	4957.8	4322.73	5549.42	5972	5700.97
cds-WP_003637790.1	512.065	521.713	557.31	614.986	586.385	606.268	570.5	540.171	531.551	574.598	597.718	606.434	566.687	528.612	524.496
cds-WP_003637821.1	39646.7	39149.8	37534	37497.1	36041.3	37515.7	30248.2	32517.6	31093.3	44597.9	43910.5	43911.4	41098	36937.3	40334.8
cds-WP_003638057.1	3495.31	3611.51	4116.33	4699.52	5425.46	4934.92	7895.33	7085.27	8523.49	5188.45	5280.57	5006.85	6062.27	5878.07	6283.14
cds-WP_003638059.1	4708.09	4416.57	5076.67	7623.26	7239.32	7177.62	11848.8	10604.9	13514.8	6805.29	6649.88	6987.32	8977.92	10073.1	8701.05
cds-WP_003638064.1	756.695	848.908	679.058	915.646	966.046	915.81	1887.04	1456.93	1700.77	823.78	904.184	884.721	1135.33	1323.71	1031.87
cds-WP_003638065.1	406.335	453.126	397.779	579.966	637.06	540.219	1233.65	964.47	1093.56	504.053	598.805	587.881	694.901	849.71	713.747
cds-WP_003638066.1	1540.34	1652.84	1417.94	2425.78	2514.46	2208.2	4382.61	3575.86	4520.64	2052.62	2200.69	2097.59	2825.6	3181.5	2551.29
cds-WP_003638068.1	68.4135	80.9555	75.5675	112.747	148.808	113.367	323.771	210.445	200.437	131.987	143.452	151.898	138.98	175.84	132.476
cds-WP_003638069.1	452.98	472.24	429.266	594.487	610.516	559.935	1200.49	968.73	1053.28	539.326	644.448	536.862	783.965	1103.09	604.703
cds-WP_003638072.1	1471.93	1465.07	1167.1	2096.08	1969.09	1965.69	3918.41	2936.86	3601.97	1777.27	1796.41	1594.35	2233.47	2709.68	2017.78
cds-WP_003638073.1	193.838	243.991	166.878	257.952	264.637	272.081	724.584	416.63	481.442	265.112	235.827	285.244	274.045	363.693	239.718
cds-WP_003638074.1	903.888	972.59	793.459	1236.81	1306.29	1205.64	2666.23	2015.84	2277.52	1140.09	1157.4	1114.31	1414.27	1804.27	1297.72
cds-WP_003638077.1	1579.73	1566.26	1110.42	1737.34	1986.79	1762.61	4199.27	3116.63	3684.5	1731.76	1748.6	1733.5	2081.77	2359.09	1777.16
cds-WP_003638079.1	1321.63	1349.26	987.626	1557.11	1607.93	1375.19	3123.61	2534.71	2869.98	1410.89	1449.74	1255.77	1771.51	1979.02	1436.51
cds-WP_003638082.1	1898.99	2200.41	2592.39	2573.55	2391.39	2441.83	3423	3224.84	3650.12	2305.22	2459.34	2249.49	2649.43	2718.42	2590.04
cds-WP_003638083.1	69.4501	112.438	115.45	100.789	117.438	110.41	261.357	201.925	141.485	138.814	93.4613	133.346	99.8308	120.139	112.65
cds-WP_003638098.1	12351.8	11639.6	14262.3	14114.8	13634.8	13880.1	24380.3	24670.7	29798.3	15648.4	15101.6	16868.8	18536.2	18663	19747.9
cds-WP_003638099.1	6943.97	7133.08	8180.18	8970.25	8092.75	8778.56	13201.5	13586.9	16239.3	8235.52	8899.48	8471.52	11072.4	11285.4	10953.1
cds-WP_003638174.1	57045.5	63436.5	73866.2	64458.2	63776	69727.7	82587.9	95595	109967	93458.1	104075	103022	103900	96258.6	112017
cds-WP_003638282.1	11269.6	11943.2	13078.4	17411.8	17973.6	18236.3	19005.9	17826.5	18987.5	17118.5	17873.9	18038.8	18895.4	17352.4	20417.5
cds-WP_003638526.1	148.229	183.274	152.185	216.953	271.877	221.805	443.722	352.73	443.123	273.076	279.297	264.373	328.854	338.573	347.862
cds-WP_003638547.1	2997.76	3437.23	3295.58	4216.93	3870.62	4108.82	6294.03	6676.31	7479.05	5891.62	7172.61	6253.34	8338.81	7730.4	8428.89
cds-WP_003638551.1	4625.17	4195.07	4504.66	5020.68	4878.49	4907.32	5743.03	5981.93	6449.36	5621.96	5222.97	5575.02	5558.23	5537.31	6144.36
cds-WP_003638562.1	9796.61	9583.1	9014.58	10132.7	9259.89	9647.05	4773.67	5284.99	4575.66	12447.7	11817.4	12565.8	9336.14	8693.69	9681.55
cds-WP_003638573.1	8497.79	10981.8	12740.5	12482.5	14986.2	14557.3	16961.9	17943.2	18939.3	13043.9	16093.8	12876.6	18076.2	16719	17830.2
cds-WP_003638594.1	6145.82	7200.54	7902.05	7894.03	11081.8	8845.6	12400.8	10834.1	13183.6	9831.88	11609.9	10911.2	10887.4	9747.64	9989.76
cds-WP_003638622.1	7504.76	8202.36	9081.75	10622.2	12513.6	12594.6	16894.6	19159	19802	9800.02	9567.83	10631.7	13359.7	13842.2	15627.6
cds-WP_003638623.1	1749.73	1657.34	1963.71	1805.67	1820.29	1814.86	2457.54	2372.83	2483.85	2343.9	2262.63	2411.82	2059.25	2283.73	2244.88
cds-WP_003638633.1	2429.72	2641.17	2903.05	3671.98	3856.95	3477.91	6268.68	5977.67	6819.77	3696.77	3957.98	3871.67	5023.84	4844.88	5069.23
cds-WP_003638751.1	19270.8	17633.7	18793.2	19238.8	18214.9	18386.2	20566.3	22532.1	24197.9	18943.5	17102.3	17549.5	17648.5	17449.6	18862.9
cds-WP_003638820.1	322.373	292.339	287.576	292.973	284.746	250.394	314.019	283.718	227.948	354.999	387.973	335.104	286.769	299.255	256.841
cds-WP_003638914.1	9115.58	10700.7	11158.8	10723	11366.5	10853.7	15957.4	14634	15743.2	13305.6	14072.5	13528.2	13555.5	12755.5	13457.6
cds-WP_003639022.1	15202.3	15726.7	18559.2	26288.9	22930.9	26936	24720.7	28513.2	34366.1	20095	21727.6	20448.3	25136.8	24797.8	26353.7
cds-WP_003639044.1	921.51	1077.16	1076.84	2135.37	2178.23	2209.18	2533.61	2389.02	2177.3	1916.09	2228.94	1970.04	2202.15	1917.85	1916.84
cds-WP_003639224.1	387.677	399.155	379.937	704.672	760.128	755.124	647.542	515.463	484.39	539.326	562.942	474.248	540.261	719.742	572.26
cds-WP_003639227.1	13108.4	13384.6	12095	10415.5	10369.9	10104.5	10255.3	10898	10033.6	10326.8	10131.9	10453.2	7644.88	7048.88	8119.78
cds-WP_003639252.1	1.03657	2.24876	4.1982	1.70829	2.41311	3.94321	1.95043	0	1.96507	0	4.34704	3.47859	0.978733	0	4.50598
cds-WP_003639428.1	10864.3	9964.27	11629	10035.4	10023.2	10170.5	8694.03	9436.81	9667.16	5852.93	5447.93	5849.83	7644.88	7687.8	8462.23
cds-WP_003639489.1	2385.14	2982.98	2620.72	5459.71	5140.72	5975.93	3337.18	3454.88	3470.31	4936.99	5492.48	4873.5	5398.69	4591.49	4976.41
cds-WP_003639490.1	1910.4	2336.47	2227.14	4195.57	3947.04	4238.95	2852.5	3143.05	3381.88	4443.18	4765.44	4356.35	5220.56	3873.94	4779.04
cds-WP_003639829.1	58.0478	74.2092	53.527	50.3947	53.8927	55.2049	50.7111	49.4163	60.9171	51.2018	61.9453	62.6146	64.5964	66.6225	65.7873
cds-WP_003640224.1	1071.81	1073.78	1222.72	1324.78	1447.06	1376.18	2290.78	1757.69	1893.34	1129.85	1128.06	1171.12	1609.04	1778.06	1572.59
cds-WP_003640225.1	9474.24	11911.7	13447.9	11260.2	12828.9	13620.8	16391.4	16240.1	16982.1	13062.1	15507	13858.7	15280	14272.5	14843.6
cds-WP_003640236.1	143.046	86.5774	82.9144	40.1449	26.5442	54.2191	638.765	443.043	459.826	11.3782	15.2146	6.95718	1.95747	4.36869	7.20957
cds-WP_003640238.1	67.377	60.7166	64.0225	59.7903	49.8708	51.2617	351.077	314.39	270.197	22.7564	18.4749	31.3073	25.4471	16.3826	21.6287
cds-WP_003640239.1	416.701	409.275	408.275	362.158	269.463	331.229	1465.75	1177.47	1192.8	183.189	186.923	154.217	174.215	220.619	222.595
cds-WP_003640240.1	57.0113	44.9753	37.7838	60.6445	53.8927	60.1339	77.0419	57.9363	65.8298	69.4069	85.854	77.6885	54.8091	64.4382	63.9849
cds-WP_003640241.1	136.827	124.806	130.144	136.664	122.264	129.14	181.39	198.517	151.31	139.952	126.064	125.229	141.916	134.337	171.227
cds-WP_003640243.1	61.1575	64.0898	75.5675	113.602	94.1111	87.7363	94.5957	71.5684	83.5154	98.9901	107.589	102.039	100.81	85.1895	84.7125
cds-WP_003640247.1	33.1702	34.8558	49.3288	21.3537	31.3704	25.6308	27.306	16.1881	24.5634	37.548	43.4704	35.9454	51.8729	44.7791	42.3562
cds-WP_003640248.1	89.1449	94.4481	87.1126	52.103	57.1102	46.3327	57.5376	47.7123	53.0569	75.096	107.589	98.56	127.235	117.955	99.1316
cds-WP_003640249.1	23551.9	22782.2	21532.5	19592.4	18025.9	18559.7	18019	18294.3	19060.2	24307.2	23726.1	24018.5	20610.2	20485.9	20724.8
cds-WP_003640250.1	1007.54	942.232	809.202	834.502	847.804	856.662	724.584	674.788	633.735	775.992	805.289	800.075	661.624	684.792	662.379
cds-WP_003640251.1	2131.19	2529.86	2135.83	2131.95	2117.9	2388.6	1718.33	1764.5	1832.43	2050.35	1950.73	2063.96	1651.12	1795.53	1816.81
cds-WP_003640254.1	3510.86	3460.85	3414.18	4490.25	4275.22	4484.41	3002.68	3156.68	3204.05	3306.5	3318.96	3272.19	2611.26	2580.8	2789.2
cds-WP_003640256.1	2163.32	2349.96	2447.55	1664.73	1928.07	1760.64	1670.54	1805.4	1684.06	2059.45	2181.13	2177.6	1822.4	1583.65	1988.04
cds-WP_003640259.1	1874.12	1913.7	1783.18	2553.05	2509.63	2336.35	2999.76	2728.12	2927.95	2821.79	2766.89	2752.72	2719.9	2819.99	2788.3
cds-WP_003640260.1	63.2307	61.841	52.4774	98.2269	96.5242	122.239	58.5128	93.7205	70.7425	95.5767	114.11	106.677	140.938	117.955	135.179
cds-WP_003640263.1	1642.96	1478.56	1478.81	1576.76	1543.58	1524.05	1341.89	1339.35	1295.96	1509.88	1631.23	1592.03	1624.7	1606.59	1643.78
cds-WP_003640265.1	804.377	780.321	629.729	878.063	896.871	766.954	796.75	622.816	656.333	912.53	922.659	880.083	1046.27	1056.13	875.963
cds-WP_003640266.1	174.144	170.906	135.392	172.538	182.592	158.714	177.489	122.689	135.59	202.532	208.658	179.727	212.385	261.029	216.287
cds-WP_003640267.1	1088.4	1100.77	1036.95	1313.68	1277.34	1310.13	1220.97	978.102	1002.19	1365.38	1444.3	1349.69	1481.8	1613.14	1423.89
cds-WP_003640268.1	264.325	329.444	311.716	359.596	339.443	375.59	356.928	297.35	310.481	364.102	358.631	336.264	423.791	416.118	437.981
cds-WP_003640269.1	905.961	938.859	992.873	1117.22	1122.09	1030.16	1046.4	937.205	920.635	1143.51	1174.79	1058.65	1178.39	1344.46	1185.97
cds-WP_003640270.1	15431.4	14681.1	13533.9	8006.78	7432.36	7691.22	8739.87	9609.76	9086.48	14204.5	13848.6	14175.2	10261	9671.19	11038.8
cds-WP_003640274.1	439.505	408.151	411.423	517.613	509.97	504.73	406.664	442.191	444.106	287.868	393.407	309.594	439.451	481.648	396.526
cds-WP_003640278.1	1480.22	1664.08	1750.65	2822.1	2994.66	2665.61	3827.71	3220.58	4017.58	2334.8	2415.87	2448.93	3266.03	3408.67	3211.86
cds-WP_003640279.1	2575.87	2452.28	2567.2	4905.37	4588.12	4885.63	6128.24	6160.85	7374.9	4054.04	4560.04	4071.11	5572.91	6024.42	5754.14
cds-WP_003640280.1	7.25598	7.87067	5.24774	19.6454	28.9573	33.5173	36.0829	50.2683	35.3712	11.3782	18.4749	24.3501	12.7235	4.36869	11.7156
cds-WP_003640284.1	137.864	167.533	131.194	138.372	135.134	138.998	104.348	86.0525	91.3757	106.955	118.457	136.824	113.533	121.231	91.0208
cds-WP_003640285.1	83.9621	73.0848	74.518	81.144	101.35	84.7789	69.2402	71.5684	86.463	85.3363	65.2056	82.3266	119.405	144.167	138.784
cds-WP_003640287.1	740.11	730.848	776.666	622.673	668.43	628.941	851.362	711.424	760.482	828.331	692.266	689.92	827.03	771.074	758.807
cds-WP_003640288.1	885.23	859.028	989.725	822.544	768.976	775.826	969.363	888.641	890.176	936.424	897.664	916.028	906.307	988.416	909.307
cds-WP_003640289.1	93.2912	107.941	103.905	88.8313	80.4368	94.6369	105.323	111.613	97.2709	95.5767	113.023	105.517	86.1285	115.77	103.638
cds-WP_003640290.1	259.142	221.503	242.446	235.745	206.723	188.288	252.58	227.485	221.07	279.903	273.863	267.851	329.833	384.445	319.925
cds-WP_003640291.1	245.667	242.866	213.058	249.411	283.942	206.033	295.49	236.857	237.773	334.518	346.676	347.859	323.961	342.942	340.652
cds-WP_003640293.1	148.229	113.563	152.185	173.392	172.135	153.785	223.324	217.261	216.158	224.15	215.178	191.322	254.471	317.822	219.892
cds-WP_003640294.1	337.921	257.483	291.775	365.575	376.444	301.655	465.177	376.586	461.791	397.098	347.763	427.866	514.814	641.105	488.448
cds-WP_003640295.1	1877.23	1817	2241.84	2767.44	2461.37	2389.58	2926.62	2837.18	3087.12	2536.2	2527.8	2651.84	2889.22	2881.15	2974.85
cds-WP_003640297.1	573.222	622.907	671.711	391.199	448.033	405.164	410.565	426.854	362.555	600.768	604.238	590.201	565.708	589.773	534.409
cds-WP_003640298.1	20235.9	19514.8	18597	11122.7	10259.7	10582.6	15062.2	15285.8	15033.8	17027.4	16186.2	16687.9	17168	17294.6	18534.9
cds-WP_003640299.1	1503.02	1388.61	1507.15	953.228	985.351	992.702	958.635	859.673	817.469	915.943	884.622	889.359	899.456	905.411	885.876
cds-WP_003640301.1	1806.74	1779.9	2023.53	2392.47	2462.17	2216.08	2701.34	2557.72	2749.13	2312.05	2281.11	2315.58	2493.81	2423.53	2543.18
cds-WP_003640302.1	780.536	838.789	907.86	708.942	734.388	758.081	1415.04	1570.25	1498.37	848.812	890.056	860.371	1107.93	1043.02	1119.29
cds-WP_003640304.1	294.385	265.354	299.121	205.849	222.006	240.536	276.961	238.561	252.511	227.564	174.968	223.789	196.725	227.172	229.805
cds-WP_003640305.1	48.7187	64.0898	65.072	102.498	98.1329	112.381	55.5872	63.0484	48.1442	75.096	61.9453	62.6146	51.8729	43.6869	45.961
cds-WP_003640306.1	2920.01	2894.16	3058.39	3419.15	3473.26	3394.11	3457.13	3521.34	3411.36	2719.38	2775.58	2898.82	2681.73	2722.79	2675.65
cds-WP_003640307.1	910.107	907.376	842.788	740.546	719.105	697.948	658.269	728.464	640.613	973.972	919.399	906.752	824.093	784.18	839.915
cds-WP_003640308.1	1201.38	1210.96	1108.32	1137.72	1160.7	1003.55	975.214	1014.74	921.617	1141.23	1169.35	1139.82	928.818	826.775	928.232
cds-WP_003640309.1	10240.3	9995.75	8952.65	10531.6	10070.7	10061.1	5063.31	5928.25	5093.46	13623.1	13213.9	13349.7	9310.69	8517.85	9887.02
cds-WP_003640312.1	3249.64	3333.79	3754.24	3273.95	3354.22	3371.44	3740.92	3809.31	3946.84	3551.13	3475.46	3451.92	2762.96	2873.51	2874.82
cds-WP_003640313.1	1469.85	1498.8	1425.29	1574.19	1496.13	1581.23	1954.33	1767.06	1841.27	1536.05	1619.27	1615.22	1305.63	1529.04	1242.75
cds-WP_003640314.1	3935.85	3748.69	4145.72	5911.55	5197.02	5799.47	4473.31	4720.11	5658.42	4742.42	4623.08	4417.81	4649.96	4202.68	4670
cds-WP_003640317.1	445.725	437.384	334.806	224.641	222.81	266.166	295.49	252.193	284.935	342.483	351.023	322.349	263.279	249.015	211.781
cds-WP_003640318.1	348.287	378.917	310.666	175.1	205.114	175.473	208.696	214.705	213.21	301.522	316.247	289.882	185.959	159.457	212.682
cds-WP_003640320.1	1820.21	1656.21	1746.45	1494.76	1563.69	1647.27	2031.37	1813.07	2120.31	1723.79	1544.29	1750.89	1749.97	1792.26	1706.87
cds-WP_003640329.1	3516.04	4391.83	3943.16	2465.92	2792.77	3241.32	2230.31	2809.91	2139.96	3576.16	4161.2	3928.49	3494.08	3392.29	3856.22
cds-WP_003640333.1	6978.18	6484.31	7162.12	6071.28	6085.85	5952.27	12112.2	11237.9	12763.1	10107.2	10311.2	10223.6	7899.36	7978.32	7869.25
cds-WP_003640334.1	2113.56	2045.25	2182.01	1775.77	1698.02	1689.66	1963.11	2024.36	1933.63	1930.88	1940.95	1872.64	1628.61	1759.49	1708.67
cds-WP_003640335.1	1081.14	1056.92	1162.9	983.124	1054.53	1004.53	1214.14	1065.01	1115.18	1179.92	1063.94	1089.96	959.159	1132.58	1030.97
cds-WP_003640338.1	47.6822	44.9753	45.1306	44.4157	48.2621	49.2901	50.7111	32.3762	37.3363	50.064	55.4247	66.0932	35.2344	48.0556	40.5538
cds-WP_003640343.1	4958.94	5327.32	5995.02	7402.89	7658.39	7000.18	9081.19	8429.74	9571.85	6434.36	6573.81	6488.73	7427.61	7660.5	7488.04
cds-WP_003640344.1	1656.44	1657.34	1770.59	1928.66	2154.1	1849.36	3199.68	2659.11	2963.32	1934.29	2047.46	2040.77	2194.32	2458.48	2265.61
cds-WP_003640346.1	3323.24	3448.48	3658.73	4303.19	4246.26	4311.9	4295.82	4050.43	4517.69	3132.41	3128.78	3300.02	3473.52	3632.57	3675.98
cds-WP_003640347.1	1410.77	1339.14	1386.45	1685.23	1698.83	1600.94	1607.15	1481.64	1529.81	1341.49	1367.14	1364.77	1394.69	1594.57	1435.61
cds-WP_003640350.1	1172.36	1115.39	1147.16	923.333	927.437	829.059	979.115	965.322	879.368	1038.83	1056.33	1080.68	931.754	1017.9	945.355
cds-WP_003640351.1	27.9874	34.8558	24.1396	21.3537	24.1311	20.7018	24.3803	28.9682	19.6507	25.032	28.2558	11.5953	16.6385	25.12	18.9251
cds-WP_003640353.1	597.064	603.793	562.558	491.135	465.729	495.858	640.716	523.983	618.014	640.591	647.709	605.274	542.218	664.041	536.212
cds-WP_003640354.1	3188.49	3105.54	2895.71	2029.45	1954.62	2091.87	2265.42	2498.08	2557.54	2577.16	2603.88	2697.07	2376.36	2285.92	2446.75
cds-WP_003640355.1	983.704	959.098	850.135	492.843	492.273	469.242	716.782	675.64	690.722	636.04	617.28	670.208	641.07	735.032	665.984
cds-WP_003640358.1	3011.23	3065.06	3031.1	2653.84	2635.92	2557.17	2409.75	2262.07	2158.63	3456.69	3523.27	3411.34	4111.66	4389.44	4129.28
cds-WP_003640359.1	2996.72	2769.35	2639.62	2559.88	2672.11	2527.6	1955.3	1845.44	1809.83	4065.42	4077.52	3809.05	4860.39	4735.66	4816.89
cds-WP_003640361.1	3120.07	3003.22	3492.9	3120.2	3449.13	3263	3495.17	3597.16	3675.66	2655.67	2583.23	2737.65	2799.18	2710.77	3136.16
cds-WP_003640362.1	428.103	527.335	501.684	569.716	612.929	627.956	528.566	549.543	539.411	441.473	558.594	533.384	468.813	528.612	531.706
cds-WP_003640363.1	998.216	952.351	1048.5	860.98	838.152	757.096	849.411	791.513	804.696	762.338	672.704	706.153	885.754	880.291	789.448
cds-WP_003640364.1	1295.71	1116.51	1027.51	1118.93	1175.18	1012.42	1105.89	993.438	862.665	1037.69	1120.45	1018.07	1288.99	1467.88	1102.16
cds-WP_003640366.1	820.962	796.062	745.18	827.669	859.065	763.996	876.717	739.54	771.29	827.194	832.458	813.99	883.796	1024.46	901.196
cds-WP_003640367.1	688.282	609.415	623.432	773.857	765.759	743.294	740.187	695.236	689.739	689.518	625.974	645.858	830.944	878.107	756.104
cds-WP_003640370.1	873.827	887.137	714.743	229.766	246.137	216.876	654.369	725.908	515.831	289.006	323.854	308.435	276.003	279.596	246.027
cds-WP_003640371.1	1579.73	1652.84	1231.12	440.74	481.817	519.517	1258.03	1387.92	987.447	742.995	732.476	730.504	590.176	523.151	521.793
cds-WP_003640374.1	2179.9	2176.8	2109.59	1783.46	1868.55	1684.73	2430.23	2081.45	2198.91	2024.18	1976.82	2052.37	2025.98	2058.75	1901.52
cds-WP_003640375.1	1235.59	1212.08	1166.05	1152.24	1229.07	1144.52	1384.8	1217.52	1362.78	1191.3	1193.26	1041.26	1129.46	1129.31	1080.53
cds-WP_003640376.1	1338.21	1351.51	1612.11	2033.72	2022.18	2069.2	2064.53	2305.53	2160.59	1439.34	1417.13	1568.84	1581.63	1423.1	1875.39
cds-WP_003640378.1	1452.23	1330.14	1348.67	1693.77	1786.5	1503.35	2115.24	1780.69	1933.63	1427.96	1438.87	1406.51	2039.68	2441.01	1788.87
cds-WP_003640379.1	885.23	900.63	815.5	1386.28	1337.66	1292.39	1395.53	1341.91	1543.56	1256.15	1144.36	1142.14	1546.4	1680.85	1529.33
cds-WP_003640380.1	415.664	444.131	554.162	390.345	385.292	454.455	572.451	573.399	551.202	306.073	355.37	366.411	386.6	363.693	412.748
cds-WP_003640381.1	1621.19	1695.57	2158.92	1867.17	1899.92	1918.37	2555.06	2431.62	2515.29	1630.49	1570.37	1432.02	1775.42	1956.08	1616.75
cds-WP_003640382.1	852.059	953.476	1029.61	1268.41	1373.86	1227.32	2342.46	2300.41	2611.58	1366.52	1594.28	1547.97	1883.08	2055.47	1975.42
cds-WP_003640385.1	17111.7	15817.8	18276.8	26825.3	22550.5	24505.1	29542.2	33618.4	43265.9	22404.8	21120.1	20967.8	28796.3	26294.1	28978
cds-WP_003640386.1	901.815	882.64	744.13	717.484	668.43	728.507	677.774	805.997	838.102	765.751	730.303	775.725	567.665	553.731	609.209
cds-WP_003640388.1	6.21941	4.49753	4.1982	3.41659	1.60874	4.92901	0.975214	4.26002	0.982535	6.82691	9.78084	2.31906	3.91493	3.27652	2.70359
cds-WP_003640390.1	0	0	0	0	0	0	0	0	0	0	0	0	0	0	0
cds-WP_003640390.1-2	0	0	0	0	0	0	0	0	0	0	0	0	0	0	0
cds-WP_003640393.1	0	0	0	0	0	0	0	0	0	0	0	0	0	0	0
cds-WP_003640393.1-2	0	0	0	0	0	0	0	0	0	0	0	0	0	0	0
cds-WP_003640394.1	0	0	0	0	0	0	0	0	0	0	0	0	0	0	0
cds-WP_003640394.1-2	0	0	0	0	0	0	0	0	0	0	0	0	0	0	0
cds-WP_003640395.1	0	0	0	0	0	0	0	0	0	0	0	0	0	0	0
cds-WP_003640395.1-2	0	0	0	0	0	0	0	0	0	0	0	0	0	0	0
cds-WP_003640396.1	0	0	0	0	0	0	0	0	0	0	0	0	0	0	0
cds-WP_003640396.1-2	0	0	0	0	0	0	0	0	0	0	0	0	0	0	0
cds-WP_003640397.1	0	0	0	0	0	0	0	0	0	0	0	0	0	0	0
cds-WP_003640397.1-2	0	0	0	0	0	0	0	0	0	0	0	0	0	0	0
cds-WP_003640398.1	0	0	0	0	0	0	0	0	0	0	0	0	0	0	0
cds-WP_003640398.1-2	0	0	0	0	0	0	0	0	0	0	0	0	0	0	0
cds-WP_003640399.1	0	0	0	0	0	0	0	0	0	0	0	0	0	0	0
cds-WP_003640399.1-2	0	0	0	0	0	0	0	0	0	0	0	0	0	0	0
cds-WP_003640400.1	0	0	0	0	0	0	0	0	0	0	0	0	0	0	0
cds-WP_003640400.1-2	0	0	0	0	0	0	0	0	0	0	0	0	0	0	0
cds-WP_003640403.1	35.2433	39.3534	19.9414	143.497	111.807	114.353	36.0829	44.3043	42.249	53.4774	63.0321	62.6146	78.2987	75.3599	61.2813
cds-WP_003640405.1	59.0844	58.4678	85.0135	101.644	115.025	124.211	47.7855	53.6763	39.3014	117.195	106.502	111.315	79.2774	65.5304	73.8981
cds-WP_003640407.1	469.566	468.867	426.117	456.969	405.402	429.809	425.193	474.567	503.058	757.787	762.905	760.651	618.559	633.46	640.751
cds-WP_003640408.1	2537.52	2574.83	2018.28	2514.61	2445.28	2259.46	7179.52	6297.17	6289.2	13311.3	13633.4	13314.9	7950.25	8444.68	7832.3
cds-WP_003640409.1	2226.55	1868.72	1410.59	1877.42	1928.07	1565.45	5673.79	4253.21	4421.41	9363.1	9024.45	8622.26	5644.35	6643.69	5345
cds-WP_003640410.1	157.558	195.642	149.036	168.267	164.091	165.615	557.822	445.599	369.433	1039.97	1058.5	965.888	557.878	636.737	575.864
cds-WP_003640411.1	1328.88	1101.89	749.378	1064.27	1073.03	902.994	3312.8	2410.32	2501.53	5565.07	5525.09	5162.23	3671.23	4339.2	3119.04
cds-WP_003640414.1	363.836	360.927	187.869	257.952	287.964	220.82	971.313	720.796	663.211	1789.79	1823.58	1632.62	1032.56	1378.32	902.098
cds-WP_003640415.1	281.947	266.478	188.919	199.016	207.527	177.444	726.534	495.867	497.163	1252.74	1433.44	1323.02	788.859	957.835	718.253
cds-WP_003640416.1	1834.73	1693.32	1058.99	1356.39	1291.82	1081.42	4654.7	3168.61	3279.7	8597.35	8434.34	7912.63	5558.23	6798.77	4545.63
cds-WP_003640417.1	755.659	645.395	427.166	554.342	509.97	419.951	1770.99	1271.19	1235.05	3496.51	3554.79	3287.27	2362.66	2899.72	1988.04
cds-WP_003640418.1	753.585	679.127	415.621	484.302	542.949	448.54	1840.23	1458.63	1395.2	3621.67	3647.17	3403.22	2333.3	2841.83	2069.15
cds-WP_003640420.1	1469.85	1478.56	863.779	1065.98	1123.7	953.27	4119.3	3473.62	3522.39	8749.82	8586.49	8268.6	5955.59	6383.75	5518.93
cds-WP_003640421.1	89.1449	83.2042	52.4774	84.5606	86.0674	60.1339	305.242	211.297	220.088	311.762	297.772	299.159	254.471	334.205	204.572
cds-WP_003640423.1	518.284	557.693	412.473	558.612	531.688	577.68	691.427	708.016	729.041	872.706	946.568	931.102	909.243	970.941	873.259
cds-WP_003640424.1	172.07	152.916	136.441	162.288	176.961	159.7	171.638	187.441	209.28	176.362	208.658	193.641	228.045	226.08	206.374
cds-WP_003640425.1	110.913	106.816	112.302	111.893	107.785	100.552	56.5624	62.1964	66.8124	104.679	80.4202	85.8052	82.2136	83.0051	105.44
cds-WP_003640426.1	18.6582	15.7413	17.8423	15.3747	14.4786	26.6166	28.2812	34.0802	20.6332	15.9294	16.3014	16.2334	17.6172	32.7652	18.9251
cds-WP_003640427.1	2553.07	2635.55	2280.67	1374.32	1254.81	1384.07	1632.51	1737.24	1558.3	2007.11	1967.04	1834.38	1326.18	1361.94	1465.35
cds-WP_003640430.1	13.4754	15.7413	10.4955	4.27074	6.43495	10.8438	13.653	11.9281	18.6682	15.9294	13.0411	13.9144	8.8086	7.64521	9.91316
cds-WP_003640432.1	9.32912	19.1145	19.9414	20.4995	19.3048	21.6876	24.3803	24.7081	27.511	12.516	9.78084	10.4358	11.7448	13.1061	12.6167
cds-WP_003640433.1	3.10971	6.74629	6.29729	5.97903	16.0874	12.8154	13.653	11.0761	11.7904	6.82691	1.08676	5.79765	0.978733	4.36869	7.20957
cds-WP_003640436.1	1766.31	1782.14	1558.58	1247.06	1241.14	1285.49	795.775	760.84	913.757	622.386	624.887	643.539	1535.63	1555.25	1594.22
cds-WP_003640437.1	10292.1	9173.83	9208.74	10008.9	8037.25	9273.44	2581.39	3460.84	2697.06	26288.1	24918.3	24333.9	19984.8	16734.3	20624.8
cds-WP_003640439.1	7142.99	7626.68	7183.11	4433.02	4006.56	4556.37	2899.31	4012.94	3370.09	7415.16	7499.73	7501	8113.7	7023.76	9029.99
cds-WP_003640440.1	4711.2	4767.38	4184.55	1912.44	1959.44	1939.07	1320.44	1414.33	1082.75	3691.08	3656.95	3795.14	3527.35	3159.66	3805.75
cds-WP_003640441.1	4303.83	4063.52	3561.12	1651.92	1593.45	1602.91	1212.19	1311.24	984.5	3305.36	3099.44	3280.31	2863.77	2681.28	2961.33
cds-WP_003640442.1	13001.7	12780.8	12833.9	6699.93	6025.52	6962.72	6591.47	7736.2	7642.15	14318.3	14129	14138.1	16030.7	14472.4	17302.1
cds-WP_003640443.1	2575.87	2537.73	2259.68	1283.78	1313.53	1378.15	789.923	805.997	652.403	1854.64	1882.27	1864.52	1695.17	1515.94	1683.43
cds-WP_003640446.1	5684.54	6102.02	5469.2	3499.44	3153.12	3594.23	3469.81	4074.29	3645.2	9573.6	9801.49	9001.43	7436.41	7354.69	8205.39
cds-WP_003640447.1	5481.37	6141.37	6282.6	4654.25	4885.73	5634.84	1922.15	2504.04	1878.61	7503.91	8938.6	6918.91	6196.36	4832.86	5874.9
cds-WP_003640448.1	174.144	209.135	218.306	154.601	226.028	223.777	254.531	199.369	215.175	245.769	257.562	222.63	242.726	237.001	218.09
cds-WP_003640449.1	1507.17	1507.8	1437.88	1622.03	1691.59	1626.57	1574	1502.94	1526.86	1464.37	1408.44	1375.2	1376.1	1513.75	1352.7
cds-WP_003640450.1	1751.8	2003.65	2129.53	1768.08	1800.18	2093.84	2654.53	3156.68	3203.06	1433.65	1786.63	1541.01	1507.25	1519.21	1515.81
cds-WP_003640451.1	1721.74	1738.29	1603.71	1991.87	1832.35	2011.04	2089.88	2024.36	2042.69	1481.44	1442.13	1546.81	1464.18	1541.06	1569.88
cds-WP_003640452.1	531.76	546.449	582.5	650.006	580.754	631.899	601.707	547.839	639.63	473.332	416.229	439.462	438.472	431.408	438.883
cds-WP_003640453.1	984.74	944.481	1089.43	1485.36	1533.93	1499.4	903.048	1023.26	933.408	1024.04	950.915	1021.55	777.114	756.876	814.681
cds-WP_003640454.1	118.169	147.294	139.59	108.477	100.546	121.254	107.274	127.801	107.096	157.019	145.626	149.579	89.0647	107.033	99.1316
cds-WP_003640455.1	138.9	130.428	164.779	132.393	135.134	148.856	88.7445	93.7205	117.904	162.708	171.708	156.536	133.108	139.798	135.179
cds-WP_003640458.1	394.933	381.165	342.153	577.404	653.952	558.949	784.072	846.041	885.264	402.787	485.782	485.843	389.536	335.297	379.404
cds-WP_003640460.1	868.645	736.47	1076.84	876.355	941.915	905.952	1117.6	1123.79	1187.88	939.837	955.262	976.324	1178.39	1202.48	1142.72
cds-WP_003640465.1	171.034	202.389	173.176	90.5396	119.047	106.467	218.448	206.185	219.105	108.093	146.713	98.56	134.086	132.153	136.982
cds-WP_003640469.1	652.002	604.917	691.653	532.134	507.556	542.191	714.832	668.824	772.272	695.207	564.028	629.625	664.56	685.884	723.661
cds-WP_003640477.1	5.18284	8.99505	6.29729	14.5205	30.566	16.7586	17.5539	15.3361	20.6332	4.55127	3.26028	4.63812	12.7235	12.0139	18.0239
cds-WP_003640483.1	9384.06	9227.8	8078.38	9124.86	8990.43	8972.77	8701.83	8013.11	7932.98	9470.06	9189.64	9298.27	8644.17	9369.75	8742.51
cds-WP_003640485.1	132.681	156.289	154.284	252.828	234.071	276.024	165.786	149.953	176.856	145.641	135.845	122.91	117.448	141.982	144.191
cds-WP_003640492.1	197.985	161.911	161.631	207.558	191.44	214.905	132.629	163.585	147.38	228.701	240.174	227.268	236.853	212.974	269.458
cds-WP_003640505.1	185.546	228.249	223.554	216.099	227.636	195.189	197.968	180.625	168.013	188.878	242.347	154.217	174.215	167.102	167.623
cds-WP_003640508.1	184.509	197.891	239.297	139.226	136.743	137.026	206.745	229.189	257.424	157.019	161.927	150.739	151.704	136.522	182.943
cds-WP_003640511.1	1010.65	975.963	845.936	927.604	1126.12	969.043	953.759	757.432	802.731	824.918	810.723	804.713	968.946	1094.36	902.098
cds-WP_003640512.1	4090.3	3767.8	3322.87	4299.78	4489.18	4070.37	3983.75	3485.55	3490.95	3560.23	3491.76	3384.67	3804.34	4329.37	3776.91
cds-WP_003640513.1	743.22	824.172	702.148	1247.91	1267.68	1172.12	1303.86	1281.42	1474.78	862.466	808.549	794.278	1122.61	1100.91	1104.87
cds-WP_003640521.1	999.252	917.495	1093.63	800.336	784.259	743.294	1448.19	1323.16	1348.04	1034.28	956.349	1005.31	1281.16	1392.52	1252.66
cds-WP_003640522.1	616.758	615.037	549.964	363.867	386.901	349.96	561.723	549.543	602.294	480.159	426.01	424.388	439.451	424.855	497.46
cds-WP_003640525.1	304.751	291.215	282.329	369.846	349.096	332.215	296.465	316.094	304.586	219.599	234.74	259.735	266.215	273.043	288.383
cds-WP_003640526.1	757.732	771.326	773.518	1121.5	1202.53	1125.79	1006.42	801.737	867.578	831.745	916.138	830.223	989.499	1015.72	915.615
cds-WP_003640531.1	235.301	255.235	305.419	317.743	282.333	304.613	251.605	297.35	276.092	319.727	380.366	339.742	382.685	334.205	365.886
cds-WP_003640533.1	68.4135	84.3286	99.7071	104.206	72.3932	84.7789	96.5462	88.6085	92.3583	98.9901	118.457	95.0814	102.767	95.019	129.772
cds-WP_003640537.1	474.748	499.225	455.504	511.634	468.142	452.483	474.929	543.579	465.721	613.284	660.75	670.208	639.113	529.704	634.442
cds-WP_003640538.1	431.213	389.036	330.608	368.992	357.944	343.059	304.267	319.502	308.516	603.043	559.681	526.426	493.282	503.492	513.682
cds-WP_003640551.1	672.733	805.057	1227.97	301.514	284.746	319.4	382.284	443.043	450.983	476.746	607.499	474.248	676.305	673.87	735.376
cds-WP_003640552.1	2404.84	2105.97	2100.15	1731.36	1670.67	1690.65	1245.35	1395.58	1101.42	1388.14	1223.69	1500.43	1334.99	1290.95	1331.07
cds-WP_003640556.1	1327.84	1252.56	1165	1265.85	1262.05	1268.73	2059.65	1559.17	1705.68	976.248	1021.55	905.593	1295.84	1595.66	1083.24
cds-WP_003640557.1	1023.09	1025.44	1219.58	791.795	821.26	904.966	1226.82	1160.43	1188.87	677.002	679.225	673.687	738.944	945.821	744.388
cds-WP_003640559.1	1802.59	1666.33	1674.03	1860.33	1904.74	1815.85	1778.79	1853.11	1911.03	2708.01	2739.72	2778.23	2087.64	2081.68	2116.91
cds-WP_003640560.1	1739.36	1742.79	1598.46	1629.71	1695.61	1632.49	1819.75	1659.71	1537.67	2250.6	2177.87	2038.45	1759.76	1984.48	1686.14
cds-WP_003640561.1	1091.51	1082.78	1002.32	819.127	900.893	810.329	923.528	875.009	981.552	1137.82	1183.48	1168.81	1016.9	1038.66	971.49
cds-WP_003640565.1	135.79	124.806	140.64	138.372	148.808	120.268	215.522	161.029	212.227	194.567	224.959	209.875	178.129	227.172	191.054
cds-WP_003640566.1	276.764	265.354	328.509	277.598	295.203	334.187	432.02	385.958	409.717	446.025	430.357	437.143	429.664	421.579	389.317
cds-WP_003640567.1	91.218	82.0799	82.9144	82.8523	73.1975	80.8357	112.15	115.873	135.59	86.4741	93.4613	86.9647	86.1285	87.3738	111.748
cds-WP_003640571.1	27.9874	34.8558	27.2883	43.5615	29.7616	45.3469	38.0333	37.4882	54.0394	19.3429	32.6028	34.7859	24.4683	36.0417	19.8263
cds-WP_003640572.1	192.802	232.747	265.536	269.056	283.942	266.166	419.342	459.231	546.289	249.182	293.425	252.777	364.089	392.09	347.862
cds-WP_003640573.1	3242.39	3206.74	2814.89	4284.4	4253.5	4000.38	3844.29	3858.73	3564.64	3677.43	3600.43	3501.78	3203.39	3300.55	3201.95
cds-WP_003640574.1	32.1336	22.4876	25.1892	44.4157	41.0228	31.5456	42.9094	28.9682	30.4586	25.032	36.9498	37.1049	31.3195	36.0417	37.8502
cds-WP_003640575.1	603.283	539.703	433.464	687.589	682.909	614.154	594.88	571.695	569.87	531.361	564.028	511.353	517.75	489.293	483.041
cds-WP_003640578.1	209.387	210.259	182.622	284.431	325.769	281.939	320.845	259.862	234.826	282.179	336.896	315.392	318.088	387.721	330.739
cds-WP_003640581.1	6715.93	7370.32	6845.16	10055	9292.06	10164.6	11067.7	12824.4	13626.8	11852.6	12454.3	12323.5	12317.4	9712.69	12069.7
cds-WP_003640583.1	3365.74	3234.85	3048.94	2670.06	2499.98	2521.68	2912.96	3020.36	2919.11	3957.33	3852.56	3803.26	4082.3	3598.71	3911.19
cds-WP_003640585.1	1824.36	1783.27	1675.08	3257.72	3286.65	3043.17	2823.24	2894.26	2904.37	2583.98	2700.6	2736.49	2933.26	2949.96	3053.25
cds-WP_003640587.1	196089	203835	182451	137019	120921	138499	151276	184195	178636	191103	190529	194278	181220	164063	197441
cds-WP_003640588.1	1410.77	1484.18	1562.78	1274.39	1385.12	1388.01	1412.11	1302.72	1414.85	1017.21	1025.9	1016.91	1242.99	1224.33	1246.35
cds-WP_003640589.1	35066.1	33734.8	36403.6	38141.9	35689	36438.2	38280.1	38937.5	40032.4	41219.7	39950.4	40642.7	43006.5	42097.8	44984.1
cds-WP_003640590.1	1508.21	1561.77	1752.75	1871.44	1907.16	1750.78	2382.45	2080.6	2376.75	1978.67	1888.79	1988.59	2110.15	2190.9	1942.98
cds-WP_003640591.1	5218.09	5470.12	6330.88	6124.24	6238.68	6083.38	6492	6667.79	7120.43	7225.14	7299.76	7570.57	6802.2	6686.28	6927.5
cds-WP_003640595.1	855.169	805.057	839.639	1150.54	1106.01	1165.22	865.015	984.066	939.303	1037.69	955.262	913.709	886.732	990.6	887.678
cds-WP_003640596.1	217.679	243.991	182.622	232.328	257.398	210.962	229.175	215.557	191.594	201.394	198.877	192.482	203.577	212.974	226.2
cds-WP_003640600.1	1184.8	1170.48	1167.1	997.644	1040.85	972.986	1389.68	1393.88	1489.52	1369.93	1273.68	1325.34	1387.84	1313.88	1425.69
cds-WP_003640601.1	433.286	381.165	406.175	455.261	428.728	418.966	387.16	454.119	383.188	419.855	378.192	388.442	421.834	423.763	425.365
cds-WP_003640603.1	90722.6	87400.4	71337.8	84221.5	79491.7	79103.7	81193.4	78986.8	79812.3	81199.2	79580.2	80072.5	68304.8	71957.8	70804.3
cds-WP_003640604.1	26391	24915.2	22775.2	31530	29366.7	30483.9	26329.8	27790.7	28853.1	24414.2	23144.7	24338.5	22362.1	22847.2	22598.4
cds-WP_003640613.1	29.0239	37.1046	31.4865	29.8952	42.6315	26.6166	33.1573	31.5242	23.5808	35.2724	27.169	25.5096	19.5747	30.5808	27.0359
cds-WP_003640618.1	110.913	107.941	108.104	200.725	120.655	151.813	107.274	125.245	107.096	97.8523	95.6349	108.996	124.299	114.678	120.76
cds-WP_003640626.1	4241.64	4127.6	4667.34	4272.44	4800.47	4540.6	3140.19	3131.12	2893.56	4746.98	4554.61	4694.93	4365.15	3710.11	4416.76
cds-WP_003640631.1	60.121	55.0947	83.9639	60.6445	64.3495	64.0771	78.9923	64.7524	85.4805	109.231	129.324	132.186	121.363	125.6	149.599
cds-WP_003640632.1	1128.82	1164.86	1188.09	1027.54	947.546	1016.36	901.098	864.785	886.246	1215.19	941.134	1049.37	1416.23	1271.29	1583.4
cds-WP_003640644.1	26.9508	24.7364	34.6351	11.9581	24.9354	17.7444	34.1325	35.7842	39.3014	27.3076	34.7763	30.1478	35.2344	36.0417	36.0479
cds-WP_003640656.1	15.5485	12.3682	15.7432	13.6664	16.0874	21.6876	15.6034	8.52005	13.7555	9.10254	9.78084	19.712	11.7448	13.1061	9.01196
cds-WP_003640657.1	4.14627	5.62191	14.6937	17.9371	20.1092	31.5456	5.85128	3.40802	2.9476	21.6185	19.5617	12.7548	12.7235	5.46086	15.3203
cds-WP_003640658.1	52.865	57.3435	39.8829	30.7493	49.0665	42.3895	86.794	77.5325	79.5853	17.0673	21.7352	22.0311	25.4471	20.7513	27.0359
cds-WP_003640665.1	174.144	139.423	160.581	77.7274	92.5024	71.9635	166.762	151.657	141.485	158.157	152.146	173.929	111.576	93.9268	91.0208
cds-WP_003640669.1	48.7187	51.7216	59.8243	21.3537	26.5442	23.6592	39.0086	45.1563	43.2315	30.7211	29.3425	31.3073	22.5109	36.0417	22.5299
cds-WP_003640674.1	5062.6	4822.47	5575.2	5809.06	5518.77	5560.91	5170.58	5290.95	5730.14	6138.53	6329.29	5949.55	5897.85	5716.43	6163.28
cds-WP_003640677.1	1396.26	1259.31	1399.05	1431.55	1296.64	1206.62	1916.3	2007.32	2051.53	1142.37	1148.7	1160.69	1617.85	1770.41	1755.53
cds-WP_003640680.1	187.619	214.757	216.207	147.767	153.634	159.7	182.365	135.469	159.171	138.814	151.06	168.132	156.597	202.052	163.117
cds-WP_003640681.1	449.871	458.748	415.621	299.806	376.444	322.357	378.383	385.106	334.062	325.416	389.06	382.645	298.514	332.02	315.419
cds-WP_003640683.1	14836.4	15001.5	14875.3	17303.3	16291.7	16620.6	21139.7	21767.9	22863.6	19784.4	20402.8	20039	19727.3	21117.2	20585.1
cds-WP_003640684.1	880.047	992.829	996.022	1048.04	1069.81	1111.98	1117.6	1128.91	1139.74	1240.22	1178.05	1181.56	1032.56	979.679	1069.72
cds-WP_003640685.1	54.9381	68.5873	52.4774	87.123	99.7417	85.7647	54.612	58.7883	62.8822	56.8909	73.8997	56.8169	46.0005	52.4243	54.973
cds-WP_003640688.1	638.526	645.395	715.792	837.918	811.608	811.315	609.509	636.448	665.176	588.252	535.773	582.084	522.644	542.81	548.829
cds-WP_003640691.1	2608.01	2497.25	2235.54	2186.62	2255.45	2141.16	3200.65	2999.91	3285.6	2756.93	2625.61	2661.12	2876.5	3082.11	2808.13
cds-WP_003640692.1	2813.25	2812.08	2773.96	3248.32	3040.51	3037.25	2566.76	2673.59	2624.35	3465.79	3201.59	3359.16	2669.98	2643.06	2836.06
cds-WP_003640695.1	913.217	899.505	892.117	1265.85	1202.53	1163.25	988.867	947.429	981.552	1204.95	1303.02	1260.41	1174.48	1192.65	1322.96
cds-WP_003640696.1	3624.88	3604.77	3251.5	4276.72	3984.04	4217.26	3509.79	3401.2	3252.19	3524.96	3539.58	3589.9	3473.52	3634.75	3506.55
cds-WP_003640697.1	7524.45	8037.08	8407.94	9152.19	9333.09	9115.71	9141.66	10664.5	10717.5	7284.31	7935.52	8083.08	6977.39	5987.29	7422.25
cds-WP_003640698.1	387.677	425.016	361.045	386.929	419.076	338.13	417.392	386.81	409.717	422.13	423.836	420.909	431.621	394.274	419.957
cds-WP_003640700.1	173.107	148.418	165.829	116.164	130.308	130.126	116.05	122.689	107.096	130.849	168.448	148.42	142.895	127.784	136.982
cds-WP_003640701.1	3362.63	3434.99	3763.68	3176.57	2924.68	3449.32	2281.03	2740.05	2641.05	3311.05	3425.47	3403.22	3559.65	3008.94	3564.23
cds-WP_003640702.1	4596.15	4937.16	4732.42	2991.22	2810.46	3177.24	3723.37	4501.14	4215.07	4872.14	5059.95	5203.97	3128.03	2897.53	3661.56
cds-WP_003640703.1	1930.09	1876.59	2354.14	2687.15	2501.59	2503.94	2270.3	2325.97	2588.98	2639.74	2510.41	2505.74	2968.5	2925.93	3054.15
cds-WP_003640704.1	5060.53	5269.98	3216.87	5418.71	5693.32	5398.25	7309.23	7168.77	8101	5651.54	5376.2	5412.68	6447.89	6637.13	6107.41
cds-WP_003640705.1	121.279	167.533	135.392	170.829	205.918	160.686	244.779	230.041	214.193	184.326	195.617	150.739	223.151	181.301	179.338
cds-WP_003640706.1	2876.48	2895.28	2020.38	3049.31	3038.9	2981.06	3792.61	3502.59	4180.68	2705.73	2724.51	2742.29	3408.93	3538.64	3165
cds-WP_003640707.1	3694.33	3727.33	2677.4	3869.29	4285.67	3939.26	4876.07	4233.61	4889.09	3609.16	3536.32	3566.71	4382.77	4658.12	4012.13
cds-WP_003640708.1	108.84	154.04	121.748	150.33	206.723	191.246	188.216	191.701	184.717	168.397	167.361	209.875	190.853	174.748	184.745
cds-WP_003640709.1	2198.56	1956.42	1735.95	2123.41	2204.77	2175.66	2399.03	2471.67	2570.31	1581.57	1654.05	1698.71	2012.28	2232.4	1960.1
cds-WP_003640710.1	4855.29	4242.29	4547.7	4149.45	3988.86	4009.25	4599.11	4343.52	4452.85	6793.91	6365.15	6168.7	5959.51	6506.07	5995.66
cds-WP_003640711.1	26398.3	22561.8	23514.1	12020.4	10756.8	12258.4	21405	19458.9	18752.7	37195.3	36798.8	35359.9	30268.3	32105.5	28401.2
cds-WP_003640713.1	11235.4	9872.07	9467.98	3707	3518.31	3824.91	7556.93	6948.1	6548.59	10859.3	10347	9982.39	9269.58	9869.96	7624.12
cds-WP_003640714.1	1058.34	1019.81	950.891	1065.98	1063.38	1012.42	1096.14	1236.26	1209.5	1369.93	1319.33	1360.13	1352.61	1313.88	1307.64
cds-WP_003640715.1	650.965	615.037	528.973	582.528	602.472	545.148	692.402	640.708	628.822	603.043	614.019	647.017	654.773	648.75	609.209
cds-WP_003640716.1	406.335	393.534	409.324	486.864	548.579	453.469	712.881	693.532	795.853	459.678	489.042	478.886	535.367	534.072	511.88
cds-WP_003640717.1	17.6217	14.617	6.29729	16.2288	11.2612	23.6592	17.5539	15.3361	31.4411	1.13782	4.34704	1.15953	0	3.27652	0.901196
cds-WP_003640723.1	591.881	550.947	531.072	705.526	731.975	747.238	831.857	782.993	858.735	931.873	1019.38	922.985	998.308	1009.17	951.663
cds-WP_003640726.1	153.412	157.413	157.432	162.288	157.656	179.416	211.621	189.997	183.734	215.048	217.352	221.47	253.492	263.214	237.015
cds-WP_003640727.1	1240.77	1195.22	1349.72	1210.33	1206.55	1189.86	1766.11	1522.53	1698.8	1509.88	1423.66	1375.2	1530.74	1563.99	1430.2
cds-WP_003640728.1	325.483	372.17	438.711	322.014	384.488	344.045	522.715	437.931	496.18	442.611	472.74	463.812	434.558	440.146	479.436
cds-WP_003640729.1	2630.81	2511.87	2498.98	2871.64	2765.42	2747.43	3014.39	2584.98	2911.25	2694.35	2535.41	2541.69	2610.28	2936.85	2676.55
cds-WP_003640732.1	3742.01	3627.26	3426.78	4365.55	4424.83	4132.48	4574.73	4158.64	4488.22	3799.17	3797.14	3767.31	3759.31	3892.5	3704.82
cds-WP_003640733.1	1094.62	1252.56	1104.13	1319.66	1307.1	1236.2	1420.89	1337.65	1416.81	1119.61	1150.88	1146.77	1207.76	1400.17	1208.5
cds-WP_003640734.1	478.895	492.479	522.675	519.322	559.036	482.057	636.815	608.332	579.695	439.198	423.836	438.302	501.111	542.81	486.646
cds-WP_003640735.1	856.206	896.132	905.761	791.795	881.588	703.862	930.354	970.434	911.792	702.034	655.316	637.741	752.646	781.996	799.361
cds-WP_003640736.1	4183.59	4298.51	4095.34	4386.05	4586.51	4554.4	4147.58	4352.89	4559.94	5067.84	5399.02	5130.92	4712.6	4415.65	4966.49
cds-WP_003640737.1	3928.6	3870.12	3848.7	3797.54	3725.03	3769.71	3547.83	3783.75	3795.53	4022.19	4074.26	3843.84	3899.27	3690.45	4229.31
cds-WP_003640739.1	10621.7	9665.18	12742.6	13381.1	12946.3	12897.2	18829.4	17937.3	21295.5	10917.4	10466.6	10680.4	12435.8	13410.8	13328.7
cds-WP_003640740.1	464.383	444.131	467.049	611.569	559.036	609.225	600.732	480.531	631.77	466.505	410.795	454.536	425.749	458.712	422.661
cds-WP_003640741.1	78955.4	77450.8	67709.6	59891.1	55145.9	56222.2	73824.7	74898.1	77061.2	73893.3	70291.6	71827.1	67848.7	67437.3	69164.1
cds-WP_003640742.1	70.4867	68.5873	58.7747	58.082	77.2194	47.3185	69.2402	70.7164	64.8473	67.1312	66.2923	93.9219	73.405	85.1895	89.2184
cds-WP_003640745.1	1114.31	1203.09	1446.28	1335.89	1416.49	1496.45	1879.24	2003.92	2142.91	1351.73	1588.84	1442.45	1614.91	1669.93	1704.16
cds-WP_003640747.1	9066.87	8710.58	8646.18	4636.31	4381.39	5075.89	6250.15	6516.13	6499.47	4930.16	4836.08	4837.56	4688.13	4546.71	4738.49
cds-WP_003640750.1	654.075	536.33	673.81	753.358	715.888	808.357	427.144	431.967	457.861	568.909	522.731	571.648	529.495	546.086	599.296
cds-WP_003640752.1	2218.26	2271.25	2386.67	3342.28	3074.3	3145.69	2722.8	2891.7	3017.36	2868.44	2782.1	2949.84	2546.66	2505.44	2572.01
cds-WP_003640763.1	30.0605	40.4777	47.2297	46.9781	64.3495	53.2333	41.9342	51.1203	38.3188	54.6153	54.338	62.6146	26.4258	49.1478	49.5658
cds-WP_003640765.1	4746.45	4542.5	4360.88	4149.45	3878.66	4239.93	2824.22	3318.56	3047.82	2492.96	2525.63	2610.1	1866.44	2013.97	2263.81
cds-WP_003640766.1	23.8411	39.3534	31.4865	17.0829	28.1529	22.6734	21.4547	44.3043	39.3014	28.4454	39.1233	44.0621	33.2769	29.4887	29.7395
cds-WP_003640768.1	972.301	941.107	1145.06	1435.82	1445.45	1529.96	1589.6	1591.55	1727.3	1109.37	1060.68	1080.68	1224.4	1330.27	1297.72
cds-WP_003640772.1	767.061	745.465	760.923	739.692	695.779	770.897	804.551	781.289	798.801	741.857	648.796	745.577	745.795	740.493	765.116
cds-WP_003640787.1	16.5851	20.2389	12.5946	15.3747	18.5005	3.94321	7.80171	13.6321	5.89521	9.10254	8.69408	12.7548	6.85113	13.1061	12.6167
cds-WP_003640788.1	26.9508	28.1095	25.1892	30.7493	24.9354	14.787	11.7026	10.2241	9.82535	10.2404	11.9544	17.3929	14.681	10.9217	11.7156
cds-WP_003640790.1	532.796	466.618	470.198	366.429	338.639	304.613	444.698	458.379	506.005	592.803	555.334	575.127	509.92	470.726	543.421
cds-WP_003640791.1	972.301	877.018	950.891	504.801	505.948	525.432	815.279	833.261	847.927	841.985	884.622	921.826	724.263	787.456	832.705
cds-WP_003640792.1	1373.45	1770.9	1621.55	1837.27	2360.02	2398.46	956.685	1101.64	1036.57	1936.57	2568.01	2126.58	1196.99	1336.82	1347.29
cds-WP_003640794.1	716.269	767.953	911.008	908.813	793.912	864.548	542.219	558.063	555.132	1086.62	1183.48	1105.03	1246.91	1151.15	1212.11
cds-WP_003640795.1	1699.97	1617.99	1990.99	1632.28	1495.32	1626.57	1227.79	1312.94	1249.78	2178.92	2049.63	2131.22	2020.11	1969.19	2074.55
cds-WP_003640796.1	7613.6	7125.21	7189.41	5711.68	5227.59	5340.09	6230.64	6673.75	6626.21	7030.58	7119.36	6975.73	6743.47	6869.77	7260.04
cds-WP_003640797.1	18084	17026.5	18260.1	19322.5	17273	17958.3	24141.4	24450	28111.3	19049.3	18798.8	18319.4	21425.4	21750.6	21380.9
cds-WP_003640798.1	265120	259758	246143	231476	221542	226953	236656	244911	252901	290128	281520	280366	254562	242874	263038
cds-WP_003640800.1	4321.45	4209.68	4613.82	4909.64	5066.72	4975.34	5289.56	5123.96	5177.96	6351.3	6101.07	6155.94	6075	6561.77	6367.85
cds-WP_003640801.1	1655.4	1715.81	2059.22	1668.15	1677.91	1813.87	2010.89	1993.69	1876.64	2283.6	2349.57	2211.22	2264.79	2254.24	2411.6
cds-WP_003640808.1	975.411	966.968	894.216	997.644	991.786	1002.56	877.693	925.277	774.237	1178.78	1159.57	1247.65	1182.31	1211.22	1177.86
cds-WP_003640811.1	660.294	724.102	709.495	609.007	655.56	676.26	502.235	623.668	600.329	691.793	736.823	764.13	735.029	780.903	854.334
cds-WP_003640816.1	390.786	408.151	439.761	573.133	473.773	564.864	451.524	456.675	476.529	476.746	540.12	478.886	554.942	512.229	548.829
cds-WP_003640819.1	838.584	832.042	836.49	836.21	846.196	758.081	820.155	729.316	795.853	779.405	841.152	816.309	785.923	827.867	907.505
cds-WP_003640822.1	1664.73	2288.12	2530.46	5137.7	4894.58	4979.28	6569.04	6289.5	6146.74	4919.92	5526.17	4763.35	5574.86	4601.32	4931.35
cds-WP_003640826.1	426.03	482.36	446.058	302.368	335.422	333.201	318.895	365.51	354.695	537.05	582.503	587.881	426.728	389.906	455.104
cds-WP_003640827.1	1045.9	1099.65	1356.02	983.978	1056.14	1037.06	1464.77	1393.88	1352.95	1447.3	1660.57	1573.48	1791.08	1795.53	1892.51
cds-WP_003640828.1	8983.94	8836.52	9576.08	10197.7	9765.84	9837.31	11013.1	10544.4	11366	15832.7	15230.9	15682.6	16822.5	17073.9	17010.1
cds-WP_003640836.1	189.692	212.508	168.977	94.8103	100.546	126.183	122.877	126.097	110.044	141.089	151.06	111.315	174.215	221.711	129.772
cds-WP_003640837.1	36.2799	39.3534	31.4865	35.02	45.0446	53.2333	33.1573	42.6002	57.9695	55.7531	54.338	46.3812	48.9367	62.2538	52.2694
cds-WP_003640838.1	12.4388	7.87067	14.6937	9.39562	20.1092	12.8154	10.7274	11.0761	8.84281	12.516	11.9544	5.79765	17.6172	10.9217	17.1227
cds-WP_003640843.1	542.125	599.295	649.671	729.442	728.758	800.471	601.707	637.3	638.647	804.437	838.978	874.285	762.433	795.102	857.038
cds-WP_003640844.1	1559	1547.15	1455.72	1479.38	1492.1	1401.81	1342.87	1245.63	1250.77	1463.23	1349.76	1319.54	1495.5	1617.51	1389.64
cds-WP_003640845.1	916.327	919.744	920.454	801.19	854.239	754.138	724.584	731.872	691.704	739.582	770.513	736.301	814.306	837.696	732.673
cds-WP_003640846.1	66.3404	69.7117	109.153	62.3528	69.9801	69.0061	64.3641	40.0442	30.4586	55.7531	46.7307	38.2645	50.8941	69.899	44.1586
cds-WP_003640847.1	1184.8	1170.48	1241.62	875.501	851.826	856.662	867.94	855.413	865.613	1049.07	1050.9	969.367	961.116	975.31	940.849
cds-WP_003640850.1	6868.3	6706.94	6623.7	7209	7355.95	7253.53	7436.98	7334.06	7182.33	8225.28	8006.16	8158.45	8076.51	8191.29	8417.17
cds-WP_003640851.1	1959.11	1918.2	1845.11	1756.98	1891.07	1755.71	2239.09	1951.09	1959.17	2038.97	2326.75	2185.71	2310.79	2470.49	2143.04
cds-WP_003640853.1	995.106	1036.68	887.918	721.754	903.306	765.968	1071.76	873.305	942.251	962.594	973.737	1012.27	951.329	1127.12	1010.24
cds-WP_003640854.1	4900.9	4631.33	4394.46	3685.65	3902.8	3593.25	4715.16	3985.68	4061.8	4484.14	4485.06	4262.43	4648.98	5098.26	4299.61
cds-WP_003640855.1	6001.73	5864.77	5988.73	4212.65	4284.07	3991.51	4882.9	4711.59	4535.38	5303.37	5492.48	5304.85	5492.65	5704.42	5413.49
cds-WP_003640856.1	802.304	717.355	654.919	474.052	544.557	427.838	721.658	649.228	633.735	508.605	492.302	490.481	607.793	753.599	477.634
cds-WP_003640857.1	498.59	561.066	477.545	378.387	396.554	380.519	532.467	542.727	504.04	496.089	474.914	413.952	428.685	486.017	364.083
cds-WP_003640859.1	2434.9	2507.37	2401.37	2115.72	2027.81	2227.91	3305	3356.9	3524.35	2134.55	1937.69	2052.37	2141.47	2258.61	2284.53
cds-WP_003640860.1	2450.45	2426.42	2311.11	1756.98	1820.29	1749.8	2760.83	2607.99	2582.1	1514.44	1436.7	1414.63	1663.85	1754.03	1728.49
cds-WP_003640861.1	609.502	583.554	604.54	505.655	544.557	509.659	683.625	724.204	689.739	428.957	485.782	424.388	494.26	525.335	529.002
cds-WP_003640864.1	1540.34	1489.81	1600.56	1469.13	1413.28	1503.35	1398.46	1635	1791.16	1821.65	1767.07	1888.87	2001.51	1832.67	2100.69
cds-WP_003640871.1	452.98	363.175	539.468	391.199	327.378	339.116	636.815	627.076	677.949	375.48	352.11	394.24	419.877	449.975	457.808
cds-WP_003640872.1	921.51	1023.19	967.684	1134.31	1041.66	1098.18	1133.2	1214.96	1203.6	1217.46	1366.06	1435.5	2109.17	2001.95	2327.79
cds-WP_003640877.1	570.113	523.962	629.729	743.108	741.628	616.126	1015.2	967.878	1100.44	650.832	611.846	630.784	891.626	972.034	793.053
cds-WP_003640878.1	402.189	437.384	435.563	428.782	523.644	414.037	648.517	583.623	663.211	370.929	373.845	422.069	482.515	526.427	483.942
cds-WP_003640879.1	751.512	724.102	921.504	753.358	676.474	780.755	923.528	962.766	1025.77	563.22	510.777	490.481	779.072	771.074	781.337
cds-WP_003640880.1	3855	3602.52	4043.91	3253.45	3002.71	3317.22	2806.67	2878.92	2682.32	3866.3	3888.43	4037.48	4475.75	4113.12	4771.83
cds-WP_003640883.1	11316.2	10855.9	10101.9	10529.1	9913.84	10338.1	7167.82	7595.62	7428.94	8381.17	7881.18	8355.57	7435.44	7294.62	7673.69
cds-WP_003640886.1	16337.4	15618.8	14222.4	10508.6	9334.7	10049.3	7398.95	8521.75	8346.63	17720.4	16373.1	16979	15538.4	13846.6	16217.9
cds-WP_003640888.1	1391.08	1179.48	1340.27	774.712	761.737	784.698	990.817	976.398	957.971	1311.9	1259.55	1272	1350.65	1186.1	1408.57
cds-WP_003640895.1	2615.26	2487.13	2361.49	1462.3	1462.34	1412.65	1512.56	1649.48	1430.57	2134.55	2102.88	2200.79	1887	1833.76	1923.15
cds-WP_003640897.1	2136.37	2183.55	1853.5	1352.97	1332.84	1270.7	1593.5	1467.15	1476.75	1495.09	1426.92	1498.11	1502.36	1477.71	1479.76
cds-WP_003640899.1	2008.87	1826	2066.56	1884.25	1763.18	1744.87	1981.63	2011.58	1933.63	1501.92	1474.73	1343.89	1416.23	1520.3	1430.2
cds-WP_003640900.1	1539.3	1458.32	1392.75	1684.38	1662.63	1493.49	1391.63	1449.26	1438.43	1380.17	1238.91	1305.63	1326.18	1280.03	1296.82
cds-WP_003640902.1	1664.73	1646.09	1537.59	1494.76	1477.62	1470.82	1261.93	1354.69	1392.25	1534.92	1550.81	1598.99	1351.63	1290.95	1458.14
cds-WP_003640905.1	1835.76	1750.66	1777.94	1693.77	1570.93	1727.12	1619.83	1654.59	1580.9	1424.55	1333.45	1274.32	1586.53	1551.98	1514.01
cds-WP_003640908.1	19825.4	22013.1	23961.2	1479.38	1370.64	1596.01	11696.7	11491.8	11916.2	35984.6	36679.2	35518.7	34126.5	31962.4	32474.6
cds-WP_003640909.1	5796.49	7266.88	7304.86	576.549	585.58	631.899	4269.49	3573.31	3938	12421.6	13128.1	12518.3	11840.7	11450.3	10895.5
cds-WP_003640910.1	12457.5	14972.3	16163.1	1236.81	1222.64	1401.81	8263.96	8340.28	9170.98	32048.9	32891.9	31001.2	25928.6	23374.7	24501.7
cds-WP_003640911.1	4302.8	4148.97	4125.78	4232.3	3679.99	4033.9	2798.86	3549.45	3523.37	3239.37	3173.34	3073.91	3040.92	2656.16	3059.56
cds-WP_003640913.1	386.64	401.404	403.027	228.911	207.527	220.82	265.258	293.09	291.813	485.848	502.083	536.862	483.494	496.939	489.35
cds-WP_003640914.1	871.754	945.605	882.671	783.253	793.912	835.96	693.377	751.468	708.407	1599.77	1643.18	1667.4	1585.55	1514.84	1609.54
cds-WP_003640916.1	294.385	327.195	311.716	217.808	220.397	195.189	262.333	212.149	209.28	258.285	284.731	243.501	333.748	305.808	301.901
cds-WP_003640918.1	877.974	772.45	654.919	596.195	661.995	551.063	624.137	548.691	515.831	699.758	669.444	723.546	973.84	1085.62	886.777
cds-WP_003640919.1	983.704	948.978	869.027	729.442	775.411	688.089	775.295	735.28	715.285	910.254	935.7	1019.23	1179.37	1237.43	1201.29
cds-WP_003640923.1	1461.56	1244.69	1364.41	1276.1	1197.7	1140.57	1137.1	1135.72	1124.02	1377.9	1305.2	1312.59	1441.67	1335.73	1505
cds-WP_003640926.1	891.449	935.486	860.63	856.71	947.546	938.483	953.759	890.345	853.823	663.348	649.882	649.337	635.198	681.516	623.628
cds-WP_003640927.1	840.657	950.102	866.927	833.648	898.48	883.278	1004.47	907.385	893.124	647.418	748.777	739.78	706.645	729.571	663.28
cds-WP_003640931.1	2057.59	2104.84	1917.53	2232.74	2079.29	2212.14	1931.9	1855.67	1802.95	2337.08	2396.31	2314.42	1945.72	2060.93	2032.2
cds-WP_003640932.1	18248.8	17254.8	18317.8	15969.1	15166.4	15069.9	18695.8	18169.9	19529.8	22200	21564.6	22214.3	19384.8	20312.2	19803.8
cds-WP_003640934.1	79.8158	79.8311	60.8738	69.1859	84.4587	49.2901	63.3889	59.6403	56.0045	72.8203	63.0321	80.0075	66.5539	83.0051	73.8981
cds-WP_003640935.1	414.627	460.996	359.995	398.033	444.011	444.597	402.763	336.542	326.201	432.371	415.142	418.59	461.962	484.925	406.44
cds-WP_003640936.1	378.348	395.782	347.401	386.075	401.38	397.278	342.3	319.502	338.974	391.409	365.151	379.166	508.941	457.62	392.922
cds-WP_003640939.1	354.506	365.424	389.383	581.674	542.144	586.552	475.904	533.355	558.08	434.646	595.544	463.812	673.368	708.82	645.257
cds-WP_003640942.1	9494.97	9517.89	9092.24	13659.5	14459.3	12857.8	21004.2	18342	22280	10644.3	10516.6	9648.45	13641.6	14014.8	12856.5
cds-WP_003640943.1	14250.7	13963.7	13709.2	21258	20452.7	19849.1	31600.8	28785	34712.9	17376.8	16719.8	16808.5	20947.8	22447.4	20864.5
cds-WP_003640949.1	403.225	472.24	438.711	1342.72	1339.27	1275.63	628.038	529.095	604.259	765.751	782.467	767.609	800.604	856.263	786.744
cds-WP_003640950.1	5397.41	5083.33	5230.95	13270.9	12503.1	12765.1	6845.03	6321.88	6954.38	6958.89	6843.33	6844.7	6268.79	6373.92	6637.31
cds-WP_003640952.1	6027.65	6202.09	9024.02	15812	15635.3	17203.2	7116.14	7913.42	8317.16	13232.8	14846.2	14161.3	16570	13875	17414.7
cds-WP_003640953.1	767.061	844.411	800.806	632.069	620.972	658.515	560.748	608.332	586.573	697.482	695.526	751.375	659.666	606.156	691.218
cds-WP_003640954.1	774.317	789.316	792.409	636.34	657.973	703.862	591.955	658.6	649.455	733.892	862.887	892.838	829.966	859.54	920.121
cds-WP_003640956.1	215.606	256.359	278.13	249.411	275.898	253.351	258.432	243.673	245.634	287.868	282.558	292.201	251.534	251.2	242.422
cds-WP_003640957.1	231.155	259.732	287.576	323.722	330.595	319.4	268.184	271.79	307.533	301.522	362.978	313.073	313.195	302.532	286.58
cds-WP_003640965.1	112.986	136.05	166.878	119.581	131.112	141.955	132.629	124.393	99.236	125.16	133.671	131.027	92.9797	111.402	99.1316
cds-WP_003640967.1	461.273	485.733	537.369	509.072	542.144	572.751	497.359	488.199	525.656	566.633	683.572	651.656	692.943	695.714	708.34
cds-WP_003640969.1	599.137	626.281	541.567	652.569	682.909	604.296	680.699	644.116	665.176	583.701	662.923	662.091	444.345	466.358	438.883
cds-WP_003640973.1	14.512	14.617	22.0405	27.3327	23.3267	19.716	27.306	20.4481	19.6507	14.7916	8.69408	8.11671	12.7235	32.7652	16.2215
cds-WP_003640975.1	91.218	92.1993	118.599	158.871	160.069	158.714	84.8436	100.537	100.219	134.262	134.758	133.346	112.554	119.047	139.685
cds-WP_003640976.1	333.775	314.827	285.477	391.199	342.661	360.803	247.704	271.79	284.935	389.134	408.622	346.699	360.174	314.546	381.206
cds-WP_003640977.1	1013.76	1020.94	1103.08	1026.69	1081.88	1051.85	1146.85	1092.27	1098.47	1017.21	1021.55	1083	1002.22	1038.66	1088.65
cds-WP_003640979.1	78.7792	80.9555	106.004	82.8523	104.568	83.7931	90.6949	92.0165	96.2884	93.3011	82.5937	108.996	109.618	117.955	82.9101
cds-WP_003640983.1	8419.01	8019.09	7857.97	4056.35	3854.53	4126.57	6007.32	6349.99	5757.65	6270.51	6186.92	6420.31	6086.74	6391.39	6477.8
cds-WP_003640985.1	18895.6	20856.2	19882.7	8209.21	8208.58	8674.07	12236	12428.2	10799	26176.6	27984.1	27291.8	22675.3	20476.1	22312.7
cds-WP_003640986.1	75918.3	73198.4	73043.4	35804.1	32173.1	36266.7	47117.5	46131.8	43191.2	102879	102901	101132	88292.5	84264.4	86726.6
cds-WP_003640987.1	2975.99	3083.05	3186.43	3412.32	3556.92	3466.08	2729.62	2820.99	2857.21	3350.87	3090.74	3287.27	2897.05	2960.88	2979.36
cds-WP_003640988.1	2366.49	2326.35	2313.21	2365.99	2049.53	2362.97	2054.78	2181.98	2367.91	2189.16	2143.09	2229.78	1856.66	1861.06	1943.88
cds-WP_003640996.1	1521.68	1351.51	1486.16	1230.83	1244.36	1180.99	1060.06	1037.74	1048.36	1086.62	1105.23	1107.35	1227.33	1216.68	1159.84
cds-WP_003640997.1	418.774	491.355	413.522	405.72	451.251	381.505	382.284	343.358	354.695	431.233	407.535	420.909	419.877	447.791	416.353
cds-WP_003640998.1	1851.31	1660.71	1683.48	1975.64	1862.11	1858.24	1686.14	1646.07	1653.61	1905.84	1743.16	1776.4	1955.51	2172.33	1879.9
cds-WP_003641001.1	161.705	154.04	203.612	254.536	240.506	269.124	46.8103	40.0442	50.1093	119.471	155.407	150.739	57.7453	51.3321	29.7395
cds-WP_003641002.1	215.606	206.886	245.594	348.492	341.857	338.13	50.7111	65.6044	63.8647	197.98	193.443	211.034	56.7665	75.3599	52.2694
cds-WP_003641003.1	218.716	195.642	243.495	297.243	375.64	326.3	98.4966	80.0885	79.5853	209.358	224.959	224.949	80.2561	84.0973	74.7993
cds-WP_003641004.1	788.829	802.808	955.09	1283.78	1311.12	1330.83	637.79	589.587	592.468	768.027	865.061	775.725	428.685	430.316	484.844
cds-WP_003641006.1	2292.89	2256.63	2379.33	1724.52	1693.2	1648.26	1504.76	1739.79	1585.81	2999.29	3069.01	3100.58	2659.22	2531.66	2754.96
cds-WP_003641008.1	1600.46	1675.33	1728.61	1622.88	1763.18	1605.87	1662.74	1547.24	1609.39	2067.41	2046.37	2012.94	1956.49	2108.99	1906.03
cds-WP_003641009.1	1991.25	1968.79	1981.55	2038	2322.21	2012.02	2021.62	1908.49	1825.55	2615.84	2593.01	2548.65	2457.6	2741.35	2492.71
cds-WP_003641010.1	9636.98	9199.69	8945.31	11097.1	10595.1	10492.9	7987	7978.17	7504.6	12421.6	11724	11900.3	9782.44	10114.6	10301.6
cds-WP_003641013.1	408.408	507.096	489.09	351.909	395.749	450.511	491.508	489.051	456.879	390.271	410.795	437.143	333.748	336.389	316.32
cds-WP_003641014.1	160.668	148.418	149.036	158.017	128.699	112.381	183.34	167.845	150.328	145.641	161.927	150.739	184.981	195.499	154.105
cds-WP_003641015.1	152.376	136.05	147.986	152.892	157.656	151.813	202.844	176.365	225.983	188.878	190.183	191.322	219.236	234.817	221.694
cds-WP_003641019.1	60.121	59.5922	44.0811	104.206	84.4587	84.7789	119.951	80.0885	65.8298	85.3363	97.8084	88.1242	91.0222	123.415	83.8113
cds-WP_003641020.1	4266.52	4120.86	4454.29	4981.39	4843.1	4935.91	4065.67	4284.73	3783.74	2989.05	2806.01	2993.91	3617.4	3510.24	4022.94
cds-WP_003641021.1	518.284	456.499	399.878	352.763	330.595	367.704	353.027	310.982	331.114	399.374	341.243	424.388	327.876	289.426	358.676
cds-WP_003641026.1	509.992	441.882	485.941	495.405	497.1	492.901	215.522	212.149	191.594	229.839	247.781	220.311	203.577	184.577	226.2
cds-WP_003641028.1	1148.52	1137.87	1099.93	963.478	941.915	924.682	659.245	664.564	646.508	856.777	786.814	823.266	776.135	745.954	870.556
cds-WP_003641029.1	2492.95	2523.11	3088.82	2155.01	2249.82	2221.01	2340.51	2356.65	2378.72	1621.39	1559.5	1578.12	1946.7	2019.43	2035.8
cds-WP_003641031.1	7286.04	6887.96	6491.46	7299.54	6640.06	7113.54	6842.1	7779.66	7565.52	9160.57	8336.53	9965	7641.95	7297.9	8120.68
cds-WP_003641033.1	402.189	486.857	346.351	537.259	583.971	553.035	465.177	401.294	444.106	492.675	493.389	540.341	442.387	409.565	410.946
cds-WP_003641037.1	1861.68	1895.71	1983.65	3140.7	3180.47	2980.08	2292.73	2027.77	2306.01	2818.37	2704.94	2619.38	3205.35	3366.08	3326.32
cds-WP_003641038.1	2233.81	2228.52	2271.22	4168.24	4253.5	3925.46	2942.22	2664.22	3036.03	3578.44	3668.9	3642.08	4346.55	4506.3	4351.88
cds-WP_003641041.1	35091	32873.5	29334.9	16599.5	13909.1	16707.4	23010.2	24969.7	23800.9	26782	26368.1	26148.5	31557.3	28583.2	32150.2
cds-WP_003641042.1	777.426	733.097	781.914	568.008	563.058	622.041	548.07	596.403	519.761	912.53	841.152	833.702	626.389	610.524	733.574
cds-WP_003641043.1	17858	16635.2	16484.2	14119.9	14614.6	13458.2	12286.7	12412.9	12707.1	12927.9	12730.3	13078.3	18460.9	17943.3	19017.9
cds-WP_003641045.1	28178.1	27837.4	23904.5	29044.4	28460.2	28007.6	26265.4	22675.3	24678.3	27611.4	27900.4	27592.2	24455.6	26229.6	24344
cds-WP_003641050.1	3606.22	3694.72	4477.38	4778.95	4968.58	5549.08	3301.1	3678.96	3952.74	4698.05	5652.24	5041.63	4011.83	4184.11	4443.8
cds-WP_003641051.1	1006.51	943.356	1000.22	758.483	824.478	651.615	791.874	703.756	806.661	707.723	640.101	746.737	727.199	803.839	698.427
cds-WP_003641053.1	1122.6	1127.75	1030.66	1233.39	1145.42	1114.94	1233.65	1209	1340.18	1162.85	1203.04	1243.02	1343.8	1387.06	1423.89
cds-WP_003641056.1	1174.43	1299.79	973.981	1974.79	1897.51	1769.51	2756.93	2715.34	3059.61	913.668	883.536	905.593	1146.1	1124.94	1190.48
cds-WP_003641058.1	3236.17	3105.54	2703.64	2011.52	2027.01	1909.5	1589.6	1782.39	1577.95	2256.29	2248.51	2218.18	1799.89	1764.95	1835.74
cds-WP_003641060.1	2851.6	3023.46	2895.71	3238.93	3207.02	3157.52	3856	3713.04	3847.61	3881.1	3692.81	3767.31	4052.93	4045.41	4102.25
cds-WP_003641062.1	256.032	264.23	270.784	225.495	259.007	221.805	163.836	183.181	154.258	238.942	183.662	194.801	198.683	217.342	211.781
cds-WP_003641067.1	2015.09	1933.94	2170.47	2131.1	2114.68	2003.15	2124.99	2100.19	1964.09	1930.88	1817.06	1871.48	1767.59	1858.88	1942.08
cds-WP_003641069.1	702.794	722.977	725.238	578.258	598.45	631.899	639.74	775.325	703.495	797.61	725.955	789.64	815.285	790.733	895.789
cds-WP_003641072.1	1386.93	1334.64	1362.31	1313.68	1279.75	1287.46	1385.78	1421.14	1379.48	1212.91	1120.45	1241.86	1113.8	1342.28	1100.36
cds-WP_003641081.1	142.01	142.796	181.572	134.955	141.569	133.083	143.356	172.957	124.782	190.016	159.754	191.322	161.491	176.932	173.03
cds-WP_003641090.1	7817.8	7555.84	6547.09	6746.06	5540.49	7420.13	7866.08	9644.7	9214.21	6061.16	5860.89	5536.75	4922.05	4556.54	5290.02
cds-WP_003641092.1	530.723	485.733	491.189	229.766	214.766	232.649	429.094	399.59	443.123	382.307	397.754	408.154	261.322	199.868	243.323
cds-WP_003641094.1	906.998	996.202	824.945	788.378	679.691	704.848	950.834	883.529	834.172	1319.87	1383.45	1332.3	1439.72	1353.2	1424.79
cds-WP_003641096.1	1028.28	924.242	923.603	579.966	616.146	610.211	836.734	875.861	846.945	1237.95	1166.09	1130.54	1039.41	1028.83	1001.23
cds-WP_003641097.1	1214.86	1250.31	1235.32	817.419	775.411	836.946	947.908	991.734	865.613	1328.97	1457.34	1449.41	1115.76	1079.07	1214.81
cds-WP_003641099.1	1327.84	1269.43	1414.79	1281.22	1328.01	1321.96	1278.51	1358.1	1324.46	2106.1	2073.54	2139.33	1454.4	1369.58	1650.99
cds-WP_003641101.1	282.983	412.648	384.135	793.503	772.998	797.513	535.392	585.327	559.062	572.322	679.225	539.181	1171.54	723.018	994.02
cds-WP_003641108.1	1094.62	990.58	1054.8	1191.54	1056.94	1187.89	657.294	762.544	754.587	1076.38	1022.64	1073.72	1238.1	1138.04	1297.72
cds-WP_003641109.1	880.047	842.162	933.049	1281.22	1311.92	1462.93	1317.51	1274.6	1504.26	1045.65	1126.97	1121.27	969.925	921.794	932.738
cds-WP_003641110.1	1642.96	1683.2	1616.31	2358.3	2387.37	2477.32	3449.33	3208.65	3808.3	2043.52	1911.61	1959.6	1806.74	1818.47	1817.71
cds-WP_003641111.1	275.727	326.071	284.428	152.892	133.525	168.572	178.464	227.485	209.28	271.938	235.827	244.661	235.875	278.504	258.643
cds-WP_003641114.1	677.916	762.331	1123.02	1851.79	1829.13	1980.48	1108.82	1203.88	1126.97	1171.95	1314.98	1246.49	1334.01	1403.44	1656.4
cds-WP_003641116.1	900.778	956.849	988.675	942.124	968.46	941.44	745.063	870.749	790.94	1182.19	1126.97	1144.46	1884.06	1709.25	1982.63
cds-WP_003641117.1	1399.37	1378.49	1488.26	1475.11	1441.43	1562.5	1370.18	1457.78	1422.71	1342.62	1458.43	1406.51	1178.39	1192.65	1060.71
cds-WP_003641118.1	1207.6	1122.13	1323.48	1393.97	1354.56	1450.11	1320.44	1233.7	1255.68	1359.69	1329.11	1392.59	1083.46	1109.65	1116.58
cds-WP_003641119.1	1053.15	1101.89	887.918	677.339	642.69	634.856	781.146	810.257	801.748	719.101	655.316	642.379	742.858	667.317	733.574
cds-WP_003641125.1	2841.23	2704.14	3061.53	2432.61	2492.74	2487.18	2930.52	3002.47	2851.32	3381.59	3257.02	3160.88	3180.88	3194.6	3169.51
cds-WP_003641126.1	723.525	887.137	942.495	837.918	867.914	791.599	994.718	1020.7	897.054	1177.64	1190	1060.97	1066.82	1157.7	1109.37
cds-WP_003641128.1	1711.37	1685.45	1793.68	2202.85	2161.34	2083.98	2019.67	2251	2276.53	3437.35	3631.95	3283.79	3589.99	3718.85	3616.5
cds-WP_003641130.1	13.4754	10.1194	18.8919	15.3747	28.1529	35.4889	16.5786	16.1881	27.511	21.6185	15.2146	12.7548	11.7448	12.0139	15.3203
cds-WP_003641135.1	102.62	111.314	106.004	80.2898	74.0019	82.8073	50.7111	57.0843	44.2141	34.1345	45.6439	37.1049	17.6172	19.6591	27.0359
cds-WP_003641136.1	303.715	285.593	370.491	283.577	269.463	263.209	365.705	364.658	334.062	350.448	353.197	326.987	319.067	274.135	310.012
cds-WP_003641140.1	363.836	333.941	281.279	214.391	226.028	239.55	265.258	271.79	266.267	302.66	276.037	316.552	274.045	268.674	266.754
cds-WP_003641141.1	2989.46	2969.49	2693.14	1685.23	1622.41	1779.37	2132.79	2209.25	1903.17	2207.37	2052.89	2227.46	1825.34	1983.39	1916.84
cds-WP_003641143.1	13.4754	12.3682	9.44594	28.1869	12.8699	20.7018	4.87607	12.7801	10.8079	11.3782	9.78084	9.27624	15.6597	9.82955	13.5179
cds-WP_003641144.1	24187.3	23668.2	23526.7	59181.3	51502.9	59310.8	18798.2	22517.6	23028.6	57326.7	55654.1	53607.4	35251	30689	35138.5
cds-WP_003641146.1	451.944	453.126	452.356	500.53	526.861	515.574	547.095	515.463	595.416	337.932	366.238	333.944	385.621	418.302	386.613
cds-WP_003641147.1	660.294	646.519	640.225	878.918	942.72	875.392	690.451	641.56	636.682	567.771	532.512	558.893	590.176	660.764	550.631
cds-WP_003641151.1	95.3643	83.2042	117.549	151.184	148.808	166.6	269.159	290.534	317.359	110.368	126.064	88.1242	133.108	88.466	111.748
cds-WP_003641152.1	854.133	771.326	883.72	1290.62	1221.03	1350.55	1050.31	1068.41	1014.96	721.376	587.937	664.41	502.09	534.072	483.942
cds-WP_003641164.1	111.949	94.4481	69.2702	72.6025	65.9582	73.9351	111.174	116.725	124.782	81.9229	77.1599	81.1671	81.2349	108.125	100.934
cds-WP_003641165.1	21.7679	17.9901	23.0901	25.6244	26.5442	20.7018	12.6778	17.0401	20.6332	17.0673	7.60732	24.3501	11.7448	17.4748	9.91316
cds-WP_003641171.1	338.958	376.668	367.342	316.034	337.835	336.158	550.996	473.715	498.145	341.345	321.681	349.018	384.642	386.629	321.727
cds-WP_003641172.1	7952.55	8853.38	8933.76	3987.16	3957.49	4055.59	2631.13	3173.72	2389.52	13576.4	15245.1	13692.9	12182.3	10685.8	13197.1
cds-WP_003641173.1	9508.44	9548.25	8423.68	3891.5	3881.88	3874.2	3064.12	3032.29	2375.77	12352.1	13117.2	12467.3	11857.4	11802	11686.7
cds-WP_003641174.1	235.301	219.254	199.414	114.456	86.0674	96.6086	76.0667	60.4924	54.0394	393.685	385.8	329.306	338.642	300.347	306.407
cds-WP_003641176.1	19000.3	19253.9	18986.3	9861.98	9115.91	9347.37	5664.04	6182.15	5030.58	29780.1	31741	28554.6	28419.5	25613.6	28013.7
cds-WP_003641180.1	48.7187	44.9753	50.3783	30.7493	32.9791	43.3753	53.6368	43.4523	56.987	58.0287	53.2512	57.9765	143.874	147.443	128.871
cds-WP_003641193.1	809.56	791.565	663.315	640.61	645.908	667.388	629.013	703.756	749.674	601.906	606.412	605.274	595.07	512.229	576.766
cds-WP_003641196.1	738.037	787.067	612.937	737.129	913.763	804.414	1106.87	1044.56	1161.36	739.582	673.791	756.013	719.369	764.521	719.155
cds-WP_003641200.1	2122.89	2401.68	2531.51	1324.78	1189.66	1310.13	2078.18	2524.49	2437.67	2399.66	2506.07	2421.1	2464.45	2238.95	2718.91
cds-WP_003641203.1	183.473	177.652	210.959	138.372	165.7	134.069	101.422	116.725	123.799	155.881	149.973	151.898	134.086	158.365	117.156
cds-WP_003641207.1	279.874	344.061	355.797	339.096	396.554	351.931	376.433	359.546	327.184	443.749	405.361	409.314	360.174	351.68	346.961
cds-WP_003641210.1	1824.36	1619.11	1607.91	1505.01	1381.9	1720.22	813.328	1043.71	872.491	1402.93	1299.76	1466.8	1069.76	984.047	1247.26
cds-WP_003641214.1	2164.36	1962.05	1851.4	2813.56	3063.03	2758.27	2518.98	2147.9	2483.85	2465.65	2478.9	2382.83	2790.37	2844.02	2743.24
cds-WP_003641216.1	126.461	129.304	157.432	158.871	168.917	138.998	216.497	221.521	241.704	162.708	134.758	183.206	171.278	155.089	193.757
cds-WP_003641217.1	194.875	240.618	245.594	240.87	247.745	290.811	424.218	362.954	367.468	186.602	206.484	206.396	217.279	234.817	275.766
cds-WP_003641218.1	1191.02	1257.06	1742.25	2874.21	2783.11	2837.14	1853.88	1973.24	1996.51	945.527	1022.64	1038.94	1387.84	1308.42	1509.5
cds-WP_003641222.1	286.093	252.986	279.18	275.035	296.812	278.982	292.564	276.05	309.498	494.951	500.996	502.076	564.729	588.681	552.433
cds-WP_003641223.1	764.988	758.958	785.063	830.231	777.02	755.124	735.311	673.936	775.22	1319.87	1263.9	1338.1	1503.33	1491.91	1592.41
cds-WP_003641224.1	810.597	835.416	763.022	761.899	698.996	694.99	540.269	656.896	597.381	1303.94	1057.42	1241.86	1393.72	1223.23	1468.95
cds-WP_003641226.1	2379.96	2400.55	2437.05	2451.4	2248.21	2376.77	2119.14	2263.78	2260.81	2701.18	2614.74	2607.78	2527.09	2371.11	2612.57
cds-WP_003641227.1	69510.2	75108.7	82988.9	68532.5	62102.9	68356.5	96299.4	110508	117073	76630.9	80199.6	82320.8	65368.6	57378.4	69816.6
cds-WP_003641228.1	898.705	969.217	928.851	893.438	884.001	899.051	784.072	855.413	914.74	885.222	934.613	898.635	940.563	899.95	957.07
cds-WP_003641229.1	441.578	463.245	425.067	463.802	446.424	400.235	451.524	512.055	527.621	529.085	548.814	553.096	580.389	495.846	619.122
cds-WP_003641231.1	279.874	284.469	278.13	272.473	256.594	218.848	277.936	250.489	289.848	179.775	151.06	179.727	146.81	184.577	144.191
cds-WP_003641232.1	2813.25	2769.35	2486.38	2594.9	2608.57	2583.79	2477.04	2562.83	2552.62	3903.85	4016.66	4079.22	3710.38	3629.29	3786.83
cds-WP_003641233.1	310.971	401.404	371.54	219.516	201.896	229.692	300.366	337.394	337.992	267.387	231.48	264.373	264.258	256.661	332.541
cds-WP_003641234.1	261.215	250.737	283.378	200.725	184.2	188.288	259.407	255.601	225	260.56	233.653	275.968	281.875	267.582	309.11
cds-WP_003641236.1	575.296	540.828	639.175	690.151	731.975	669.359	678.749	659.452	769.325	823.78	686.832	706.153	972.861	976.402	923.726
cds-WP_003641239.1	785.719	744.341	1049.55	1442.65	1311.92	1388.01	1023.97	1151.06	1290.07	1348.31	1259.55	1225.62	1177.42	1120.57	1164.35
cds-WP_003641244.1	11612.7	11691.3	10317.1	7724.05	7343.88	7686.29	8338.08	8104.27	7482	10310.9	9723.24	9595.11	9607.24	9662.45	9674.34
cds-WP_003641247.1	18511	17863.1	15190.1	22294.1	22035.7	20720.6	27291.4	22152.1	26338.8	18896.9	18658.6	18225.5	24713	28347.3	24087.2
cds-WP_003641249.1	5772.65	5881.64	7263.93	8944.63	9101.43	8858.41	13186.8	12065.2	14697.7	8192.29	8114.83	8755.61	10169	10871.5	10765.7
cds-WP_003641250.1	15717.5	15700.9	14938.2	25081.2	24090.8	23911.6	35748.4	32093.3	39624.6	23219.4	22290.5	22830	24876.5	26453.5	25017.2
cds-WP_003641252.1	3195.74	2927.89	3239.96	4323.69	4640.4	4116.71	8247.38	6463.31	8017.48	3843.55	3776.49	3885.58	5108.99	6249.41	4774.54
cds-WP_003641253.1	1511.32	1453.83	1509.25	2149.89	2163.75	1895.7	3947.67	2936.86	3644.22	1770.44	1945.3	1698.71	2711.09	2916.1	2100.69
cds-WP_003641254.1	329.629	357.553	343.203	404.012	486.643	418.966	926.453	662.008	748.691	357.275	449.919	374.528	514.814	667.317	460.511
cds-WP_003641255.1	3678.78	3473.21	3462.46	4983.1	5147.15	4613.55	9179.69	7343.43	9170	4503.48	4587.21	4391.14	6310.87	7426.77	5279.21
cds-WP_003641256.1	421.883	502.599	421.919	623.528	729.562	599.367	1206.34	917.609	1121.07	584.838	631.407	499.757	726.22	806.023	603.802
cds-WP_003641257.1	606.393	779.196	536.32	861.835	975.699	894.122	1973.83	1502.94	1758.74	816.953	861.8	846.457	1200.91	1261.46	975.996
cds-WP_003641258.1	792.975	862.401	714.743	1013.87	1078.66	949.327	2449.74	1748.31	1985.7	979.661	1017.21	954.293	1264.52	1499.55	1205.8
cds-WP_003641259.1	1826.43	1632.6	1383.31	2272.89	2351.97	2119.47	4794.15	3684.92	4261.25	2009.39	2068.1	1935.25	2608.32	3043.88	2304.36
cds-WP_003641260.1	1246.99	1320.02	1018.06	1499.03	1562.89	1352.52	3365.46	2586.69	2806.12	1379.04	1419.31	1348.53	1592.4	2027.07	1529.33
cds-WP_003641261.1	254.996	296.837	202.563	312.618	394.141	300.669	908.899	602.367	583.626	320.865	304.293	332.785	406.174	431.408	324.431
cds-WP_003641265.1	1120.53	1214.33	1262.61	1359.8	1340.08	1360.41	2246.89	1856.52	2112.45	1251.6	1259.55	1182.72	1414.27	1549.79	1332.87
cds-WP_003641266.1	1960.15	2060.99	2004.64	2283.14	2238.56	2028.78	3743.85	3136.23	3505.68	1884.23	1919.22	1908.59	2248.15	2479.23	2094.38
cds-WP_003641267.1	7471.59	7705.39	6886.09	8302.31	8201.34	7732.63	15258.2	12264.6	14120	6979.37	7147.62	7038.34	8110.76	8755.95	7718.75
cds-WP_003641268.1	8447	8520.56	6591.17	10026	9613.81	9381.87	15988.6	15429	17978.4	8315.17	8276.76	8375.28	9864.65	10227.1	9305.75
cds-WP_003641269.1	322.373	356.429	310.666	400.595	425.511	422.909	681.675	667.12	731.006	385.72	382.539	371.049	506.984	518.782	493.856
cds-WP_003641270.1	83.9621	105.692	87.1126	86.2689	90.8936	107.452	157.009	140.581	138.537	61.4422	88.0275	89.2838	105.703	119.047	92.8232
cds-WP_003641271.1	187.619	179.901	165.829	163.996	172.939	171.529	321.821	282.014	296.725	177.5	191.27	189.003	194.768	185.669	196.461
cds-WP_003641273.1	10497.3	10001.4	10482.9	9683.47	8554.46	9529.74	16484	17811.2	18630.8	18676.1	18678.1	17877.6	14378.6	13762.5	14095.6
cds-WP_003641290.1	7.25598	17.9901	10.4955	21.3537	12.8699	17.7444	18.5291	10.2241	10.8079	17.0673	23.9087	12.7548	16.6385	27.3043	10.8144
cds-WP_003641297.1	1415.95	1457.2	1341.32	972.02	910.545	1014.39	1014.22	1208.14	1061.14	1115.06	1074.81	1233.74	703.709	708.82	732.673
cds-WP_003641300.1	814.743	899.505	1010.72	691.859	740.823	781.741	861.114	856.265	845.962	596.216	630.321	582.084	523.622	510.045	510.978
cds-WP_003641303.1	41.4627	44.9753	46.1802	47.8322	61.132	47.3185	46.8103	40.0442	37.3363	47.7883	42.3836	51.0193	34.2557	33.8573	32.4431
cds-WP_003641305.1	1582.84	1587.63	1504	2194.3	2174.21	2164.82	2093.78	2093.38	1938.54	1545.16	1566.02	1498.11	1457.33	1519.21	1327.46
cds-WP_003641313.1	1874.12	1967.67	2183.06	1483.65	1332.03	1495.46	2634.05	2933.45	2664.63	2401.93	2433.25	2455.88	2034.79	1853.42	1964.61
cds-WP_003641317.1	239.447	194.518	193.117	138.372	117.438	138.012	167.737	175.513	134.607	191.153	170.621	180.887	180.087	214.066	213.584
cds-WP_003641320.1	762.915	755.584	880.572	482.593	456.881	462.341	1882.16	1791.77	2120.31	1051.34	979.17	1034.3	947.414	878.107	955.268
cds-WP_003641324.1	2784.22	3099.92	2960.78	2073.87	2157.32	2137.22	1890.94	1853.96	1827.51	3991.46	4088.39	4081.54	3192.63	3513.52	3064.97
cds-WP_003641325.1	2691.97	2682.77	2464.34	2173.8	2049.53	2256.5	1831.45	1807.95	1837.34	4451.14	4583.95	4369.11	3547.91	3692.64	3405.62
cds-WP_003641332.1	2175.76	2132.95	2017.23	1962.83	1889.46	1915.41	2094.76	2038.85	2273.59	2103.83	1967.04	2043.09	2543.73	2597.19	2664.84
cds-WP_003641333.1	3427.93	3131.4	2957.63	2585.5	2563.52	2427.04	2196.18	2315.75	2168.45	2738.73	2662.56	2533.57	2318.62	2490.15	2448.55
cds-WP_003641335.1	1321.63	1376.24	1315.08	1329.91	1442.23	1405.75	1421.86	1575.36	1583.85	1319.87	1213.91	1190.84	1261.59	1300.78	1317.55
cds-WP_003641337.1	4347.37	4152.34	4241.23	4126.39	4214.09	4111.78	4536.7	4304.33	4424.35	4454.56	4403.55	4595.22	4576.56	4665.76	4486.16
cds-WP_003641339.1	1947.71	1990.16	1808.37	1931.23	2070.44	1955.83	2342.46	2075.48	2364.96	1813.68	1861.62	1820.46	1993.68	2182.16	1861.87
cds-WP_003641340.1	1964.3	1972.17	1884.99	1837.27	1899.92	1720.22	2196.18	1917.01	2135.05	1831.89	1789.89	1776.4	1637.42	1953.9	1626.66
cds-WP_003641341.1	244.63	254.11	281.279	242.578	222.81	260.252	356.928	276.902	266.267	302.66	277.124	294.52	278.939	323.283	251.434
cds-WP_003641343.1	2146.73	1944.06	1666.68	1707.44	1788.11	1698.54	2448.76	2005.62	1996.51	1803.44	1867.05	1707.99	1904.61	2249.88	1432
cds-WP_003641344.1	1274.98	1210.96	1129.31	1179.58	1188.05	1100.15	1527.18	1501.23	1534.72	1611.15	1629.05	1514.35	1630.57	1913.49	1448.22
cds-WP_003641346.1	6066	6103.14	6141.96	5451.17	5390.07	5311.5	4635.19	4998.71	4738.76	6514.01	6246.69	5573.86	5833.25	5910.84	5611.75
cds-WP_003641349.1	294.385	310.329	323.261	445.865	402.184	365.732	266.233	258.157	292.795	483.573	457.526	419.75	414.004	389.906	406.44
cds-WP_003641352.1	3314.95	3257.33	3429.93	2030.31	2230.51	2033.71	2168.88	2272.3	2110.48	3039.11	2798.41	3053.04	2624.96	2252.06	2966.74
cds-WP_003641354.1	1277.05	1350.38	1301.44	1044.62	1081.07	1014.39	1017.15	1150.21	1025.77	1483.71	1404.09	1428.54	1216.57	1368.49	1204.9
cds-WP_003641420.1	17.6217	29.2339	25.1892	33.3117	42.6315	53.2333	21.4547	36.6362	32.4236	15.9294	21.7352	20.8715	25.4471	18.5669	23.4311
cds-WP_003641422.1	238.411	261.981	248.743	199.016	168.917	192.231	290.614	290.534	274.127	228.701	273.863	201.758	323.961	360.417	295.592
cds-WP_003641423.1	154.449	141.672	158.482	149.476	154.439	143.927	254.531	239.413	209.28	194.567	152.146	194.801	254.471	288.334	224.398
cds-WP_003641424.1	2631.85	2906.53	2523.12	2216.51	2086.53	2443.8	1679.32	1927.24	1702.73	2106.1	2047.46	2215.86	1744.1	1624.06	2035.8
cds-WP_003641425.1	1560.04	1605.62	1515.55	1498.17	1554.84	1576.3	2638.93	2682.96	2795.31	1620.25	1584.5	1669.72	1343.8	1345.56	1388.74
cds-WP_003641426.1	161.705	201.264	242.446	117.018	147.199	120.268	124.827	164.437	143.45	243.493	248.868	272.489	191.832	182.393	197.362
cds-WP_003641428.1	5038.76	5018.12	5296.02	6371.94	6574.91	6356.45	7031.29	7554.73	7262.9	9712.41	9217.9	9871.07	9554.39	9161.14	9796.91
cds-WP_003641430.1	1249.07	1152.49	1219.58	1557.96	1587.82	1617.7	1060.06	1100.79	1013.98	1319.87	1262.81	1328.82	1256.69	1388.15	1296.82
cds-WP_003641431.1	2281.49	2194.79	2596.58	2301.93	2175.82	2288.05	1864.61	1704.01	1733.19	1926.33	1795.33	1946.85	1973.13	2041.27	1781.67
cds-WP_003641433.1	1185.83	1171.61	1479.86	1403.36	1334.45	1338.72	1537.91	1478.23	1512.12	1456.41	1370.4	1377.52	1531.72	1636.07	1666.31
cds-WP_003641434.1	338.958	297.961	370.491	348.492	374.836	305.598	395.937	286.274	312.446	446.025	406.448	460.333	388.557	472.911	437.981
cds-WP_003641435.1	653.038	570.061	778.765	778.982	705.431	666.402	726.534	636.448	689.739	903.427	910.705	962.409	828.987	1004.8	894.888
cds-WP_003641436.1	15932.1	16275.4	14151.1	5774.89	5804.32	5926.64	8618.94	9631.92	6852.2	11179.1	11012.1	10900.7	3143.69	3183.68	3410.13
cds-WP_003641437.1	4912.3	4764.01	5310.72	7679.64	8271.32	7881.48	4715.16	4661.32	5143.57	4888.07	4620.9	4812.05	5071.8	5156.15	5406.28
cds-WP_003641438.1	17157.3	16431.7	14837.5	28874.4	26293.2	26542.7	21860.4	20524.8	21895.8	19965.3	18416.2	18588.4	22737.9	23677.2	21757.6
cds-WP_003641439.1	2922.09	2854.8	2434.95	4638.02	4740.14	4281.34	4285.09	3400.35	3714.96	3101.69	3229.85	2983.47	3818.04	4329.37	3410.13
cds-WP_003641440.1	3022.63	2973.99	2533.61	4431.32	4701.53	4263.59	4505.49	3586.09	3737.56	3136.96	3276.58	3260.6	4164.51	4784.81	3501.15
cds-WP_003641441.1	14140.9	14184.1	10843.9	21486.1	22489.3	20433.7	20474.6	17264.2	18787	16079.6	15886.3	15788.2	18796.6	20149.5	17109.2
cds-WP_003641442.1	6959.52	6731.67	5174.28	10812.7	10986.9	10270.1	10192	8455.3	9131.68	7948.79	7824.67	7669.13	9401.71	10718.6	8345.98
cds-WP_003641443.1	15211.6	15897.6	11411.7	23506.1	23344.4	22633	23953.2	19542.4	21267.9	19003.8	18035.9	18441.2	20237.3	22473.6	19194.6
cds-WP_003641444.1	4289.32	4306.38	3522.29	7668.53	7833.74	7114.53	6636.33	6059.46	6652.74	6040.67	6837.89	6056.22	7203.48	8012.18	6814.85
cds-WP_003641446.1	387.677	399.155	476.495	486.01	551.797	470.227	565.624	557.211	550.219	362.964	346.676	302.637	470.771	542.81	463.215
cds-WP_003641449.1	222.862	270.976	363.144	362.158	337.03	372.633	432.995	424.298	436.245	407.339	434.704	426.707	505.026	479.464	478.535
cds-WP_003641452.1	616.758	559.942	604.54	555.196	616.951	585.566	921.577	921.017	941.268	482.435	431.444	452.217	1043.33	1093.26	1038.18
cds-WP_003641453.1	239.447	227.125	191.018	256.244	257.398	303.627	402.763	365.51	384.171	195.705	188.009	187.844	386.6	463.081	400.131
cds-WP_003641455.1	4301.76	4427.81	4578.13	4108.45	4243.04	3796.32	2727.67	2843.99	2541.82	5710.71	5610.94	5713	4653.88	4506.3	4713.26
cds-WP_003641456.1	937.058	947.854	1049.55	1029.25	1002.24	1014.39	913.775	820.481	787.993	1282.32	1173.7	1181.56	1128.48	1106.37	1140.91
cds-WP_003641457.1	1061.45	1062.54	1115.67	1212.89	1255.62	1207.61	922.552	867.341	883.299	1484.85	1559.5	1442.45	1385.89	1451.5	1403.16
cds-WP_003641459.1	404.262	418.27	407.225	379.241	425.511	404.179	442.747	385.958	406.769	428.957	490.129	446.419	563.75	619.262	541.619
cds-WP_003641460.1	4641.75	4885.44	4578.13	3695.9	3561.74	3842.65	2459.49	2682.96	2485.81	4798.18	4331.82	4371.43	4904.43	5075.33	5007.05
cds-WP_003641462.1	1214.86	1326.77	1275.2	983.124	1005.46	1033.12	670.947	753.172	706.442	1223.15	1249.77	1316.07	1143.16	1065.96	1252.66
cds-WP_003641465.1	1273.94	1312.15	1351.82	648.298	676.474	709.777	936.205	1000.25	988.43	884.084	758.558	854.573	990.478	1040.84	1101.26
cds-WP_003641467.1	10.3657	12.3682	9.44594	11.9581	7.23932	7.88641	11.7026	11.9281	7.86028	17.0673	9.78084	9.27624	18.5959	25.12	32.4431
cds-WP_003641469.1	1.03657	3.37314	8.39639	5.97903	3.21747	2.9574	0.975214	5.11203	3.93014	1.13782	3.26028	5.79765	7.82987	5.46086	11.7156
cds-WP_003641471.1	69.4501	82.0799	66.1216	52.9571	44.2403	42.3895	62.4137	89.4605	76.6377	55.7531	52.1645	54.4979	56.7665	55.7008	59.479
cds-WP_003641475.1	15652.2	14585.5	17413.1	26559.7	24340.2	25183.3	27395.7	27313.6	33131.1	20023.3	19275.9	19757.2	25643.8	26418.6	27361.2
cds-WP_003641476.1	1231.44	1311.03	1441.03	1888.52	1821.09	1987.38	1378.95	1375.99	1390.29	1065	887.883	1025.02	1206.78	1201.39	1332.87
cds-WP_003641477.1	5321.74	5011.37	5109.2	4269.03	4289.7	4368.09	5020.4	5269.65	5176.97	5033.71	4842.6	4742.48	4767.41	4725.83	4869.16
cds-WP_003641480.1	1107.06	1074.91	1102.03	1814.21	1862.92	1911.47	1960.18	1743.2	2037.78	1021.76	1008.51	1040.1	1249.84	1300.78	1255.37
cds-WP_003641484.1	14703.7	14277.4	12277.6	10819.5	10248.5	10374.6	15426.9	14801.9	15305.9	10427	9989.5	10352.3	12723.5	12934.6	12216.6
cds-WP_003641485.1	451.944	414.897	511.13	394.616	419.88	365.732	514.913	481.383	481.442	423.268	422.75	389.602	439.451	424.855	397.428
cds-WP_003641486.1	202.131	175.404	199.414	179.371	227.636	203.075	261.357	217.261	229.913	201.394	202.137	191.322	190.853	171.471	192.856
cds-WP_003641488.1	1049.01	1026.56	1145.06	853.293	922.611	833.988	1196.59	1048.82	1028.71	907.979	903.097	842.978	883.796	1023.37	763.313
cds-WP_003641489.1	297.495	273.225	351.599	227.203	264.637	236.592	367.656	296.498	281.005	269.663	239.087	216.832	249.577	332.02	194.658
cds-WP_003641490.1	152.376	243.991	240.347	226.349	259.007	253.351	304.267	323.762	337.992	265.112	277.124	255.096	205.534	231.541	166.721
cds-WP_003641491.1	1630.52	1683.2	1532.34	1936.35	1921.64	1906.54	2166.93	2066.96	2264.74	1938.84	1894.22	1919.02	1830.23	2072.94	1672.62
cds-WP_003641492.1	102.62	104.567	116.5	61.4986	56.3058	55.2049	196.018	204.481	227.948	43.2371	36.9498	66.0932	94.9371	81.9129	89.2184
cds-WP_003641493.1	109.876	134.926	99.7071	59.7903	58.7189	47.3185	237.952	184.885	206.332	40.9614	74.9864	81.1671	114.512	91.7425	109.045
cds-WP_003641494.1	257.069	294.588	270.784	214.391	234.876	182.373	565.624	576.807	686.792	182.051	171.708	161.175	304.386	313.454	357.775
cds-WP_003641497.1	1093.58	1090.65	1136.66	1439.24	1447.06	1443.21	1971.88	1727.01	1953.28	840.847	838.978	836.021	1131.42	1271.29	1163.44
cds-WP_003641501.1	4698.77	4833.72	4704.08	4043.53	3920.49	4034.89	4125.15	4343.52	4386.03	4626.37	4533.96	4492.02	3617.4	3555.02	3636.33
cds-WP_003641502.1	2443.19	2534.36	2575.59	2501.8	2709.92	2396.48	2380.5	2373.69	2557.54	2768.31	2978.81	2753.88	2565.26	2307.76	2431.43
cds-WP_003641504.1	23612	22594.4	25560.7	15331.9	14463.3	15978.9	13370.2	14150.1	14652.5	12176.9	11366.4	11888.7	11565.7	11222.1	11930.9
cds-WP_003641506.1	207.314	254.11	243.495	222.932	239.702	226.734	285.738	288.83	284.935	194.567	168.448	182.046	150.725	162.734	164.018
cds-WP_003641507.1	1731.07	1552.77	1596.36	1700.61	1623.22	1603.9	1876.31	1636.7	1681.12	1334.66	1324.76	1324.18	1422.1	1693.96	1515.81
cds-WP_003641510.1	140.973	125.931	131.194	126.414	131.916	103.509	127.753	126.097	139.52	88.7498	99.9819	95.0814	113.533	99.3877	107.242
cds-WP_003641512.1	951.57	899.505	814.45	597.903	620.972	594.438	845.51	765.952	782.098	816.953	780.293	776.885	533.41	500.215	527.2
cds-WP_003641514.1	1116.38	1116.51	1190.19	1128.33	1147.83	1203.66	1004.47	1000.25	1011.03	1072.96	1054.16	1142.14	924.903	1000.43	996.723
cds-WP_003641515.1	2356.12	2180.18	2302.71	2622.23	2652	2566.04	2343.44	2293.6	2425.88	2232.4	2189.82	2200.79	2166.92	2327.42	2060.13
cds-WP_003641516.1	1425.28	1305.41	1589.02	1594.69	1524.28	1548.69	1572.04	1548.94	1664.41	1250.46	1249.77	1236.06	1198.95	1403.44	1240.05
cds-WP_003641518.1	1761.13	1693.32	1942.72	633.777	621.777	731.465	857.213	934.649	916.705	324.278	258.649	297.999	243.705	257.753	274.865
cds-WP_003641519.1	2355.08	2192.54	2577.69	1680.96	1663.43	1561.51	2184.48	2182.84	2120.31	2185.75	2259.37	2275	2726.75	2615.75	2815.34
cds-WP_003641521.1	3641.47	3390.01	3404.74	3582.29	3574.61	3261.03	5297.36	4646.83	5092.48	3027.73	2966.85	3037.97	2809.94	3198.97	2543.18
cds-WP_003641523.1	293.349	353.056	462.851	230.62	316.117	277.996	236.977	313.538	259.389	353.861	384.713	344.38	373.876	376.8	398.329
cds-WP_003641524.1	406.335	400.28	482.793	285.285	315.312	277.996	363.755	337.394	255.459	289.006	401.014	379.166	386.6	345.127	387.514
cds-WP_003641525.1	1707.23	1765.28	1962.66	1351.26	1349.73	1387.02	1598.38	1783.25	1810.81	2137.96	2370.22	2026.86	2287.3	2340.53	2283.63
cds-WP_003641527.1	1765.28	1767.53	1914.38	1239.37	1156.68	1168.17	1579.85	1383.66	1464.96	1072.96	1124.8	1034.3	1336.95	1478.8	1276.09
cds-WP_003641528.1	14629.1	15989.8	14848	9840.63	9557.51	10312.5	14251.8	16461.6	15973.1	13529.8	14143.1	14608.9	20356.7	17090.3	21035.7
cds-WP_003641531.1	335.848	394.658	393.581	297.243	357.944	327.286	374.482	310.13	266.267	438.06	477.088	418.59	392.472	416.118	373.996
cds-WP_003641532.1	362.799	374.419	334.806	353.617	333.813	342.073	319.87	297.35	280.022	443.749	460.786	487.002	432.6	482.74	429.871
cds-WP_003641533.1	606.393	583.554	650.72	683.318	658.778	682.175	501.26	498.423	461.791	715.687	765.079	750.216	675.326	646.566	668.688
cds-WP_003641534.1	1742.47	1727.05	1714.96	1651.07	1717.33	1567.42	1996.26	1631.59	1638.87	1910.4	1918.13	1932.94	1964.32	2255.34	1848.35
cds-WP_003641535.1	4516.33	4116.36	4155.16	4427.9	4559.96	4191.63	5077.94	4775.49	4654.27	5540.03	5415.32	5461.38	5594.44	5843.12	5573
cds-WP_003641536.1	897.668	948.978	955.09	913.938	947.546	912.852	941.081	865.637	869.543	1026.31	1033.51	929.943	1000.27	1044.12	951.663
cds-WP_003641537.1	2417.28	2475.89	2582.94	2790.5	2631.09	2537.45	2120.12	2258.67	2145.86	2907.12	2835.36	2996.22	2839.3	2726.06	3048.75
cds-WP_003641538.1	3603.11	3431.61	3540.13	3933.35	3650.22	3633.66	3256.24	3319.41	3460.49	4759.49	4770.88	4734.36	4601.02	4440.77	4824.1
cds-WP_003641539.1	1151.63	1272.8	1234.27	1543.44	1463.15	1409.7	872.816	1010.48	887.229	1834.16	1943.13	1789.15	1804.78	1653.55	2000.66
cds-WP_003641542.1	2754.16	3089.8	3087.77	3973.49	3798.23	3990.52	5620.16	5890.76	5953.18	3650.12	3905.81	3661.79	4208.55	3184.78	3555.22
cds-WP_003641543.1	844.803	754.46	727.337	563.737	552.601	524.446	434.945	477.975	408.734	687.242	777.033	742.099	760.476	704.451	708.34
cds-WP_003641544.1	163.778	131.553	131.194	103.352	115.025	77.8783	93.6205	58.7883	71.725	124.022	135.845	143.782	149.746	149.628	110.847
cds-WP_003641545.1	14757.6	13757.9	15538.6	14686.2	13726.5	14338.5	16548.4	16543.4	17919.5	15606.3	15187.5	15588.7	17862.9	17759.8	18802.6
cds-WP_003641546.1	1586.99	1569.64	1659.34	1632.28	1658.61	1620.66	1275.58	1450.96	1333.3	1261.84	1304.11	1306.79	1213.63	1248.35	1273.39
cds-WP_003641549.1	0	0	0	0.854147	1.60874	0	0	0	0	0	1.08676	0	0.978733	1.09217	0
cds-WP_003641551.1	1.03657	0	0	0	0	0	0	0	0	0	0	0	0	0	0
cds-WP_003641552.1	8.29255	3.37314	6.29729	1.70829	2.41311	1.9716	2.92564	1.70401	0	1.13782	4.34704	3.47859	4.89367	1.09217	3.60479
cds-WP_003641554.1	858.279	866.898	1028.56	1067.68	1081.07	974.958	1038.6	957.654	1054.26	977.385	995.472	898.635	1301.72	1294.22	1259.87
cds-WP_003641557.1	925.656	888.261	793.459	685.026	694.974	711.749	921.577	923.573	988.43	855.639	780.293	776.885	2468.37	2603.74	2610.77
cds-WP_003641558.1	372.128	338.439	454.455	345.076	365.183	348.974	462.251	446.451	436.245	347.034	319.507	365.252	422.813	424.855	436.179
cds-WP_003641561.1	266.398	223.752	292.824	285.285	351.509	282.925	412.515	380.846	421.507	299.246	273.863	264.373	333.748	382.26	358.676
cds-WP_003641562.1	277.8	309.205	276.031	378.387	402.184	357.846	430.069	418.334	476.529	349.31	359.717	364.092	410.089	460.897	425.365
cds-WP_003641563.1	502.736	579.057	582.5	541.529	580.754	496.844	792.849	822.185	891.159	579.149	549.9	541.5	502.09	507.86	533.508
cds-WP_003641564.1	4913.34	4524.51	4263.27	5010.43	4703.95	4513.99	4030.56	4756.74	4850.77	3728.63	3436.33	3623.53	3103.56	2852.75	3318.2
cds-WP_003641566.1	286.093	309.205	315.914	374.971	376.444	394.321	252.58	250.489	281.005	261.698	276.037	221.47	257.407	245.739	227.101
cds-WP_003641574.1	93.2912	105.692	88.1621	188.767	202.701	206.033	154.084	99.6846	139.52	98.9901	101.069	76.5289	108.639	114.678	92.8232
cds-WP_003641575.1	42.4993	34.8558	58.7747	88.8313	124.677	108.438	72.1658	68.1604	61.8997	36.4102	40.2101	48.7002	46.9792	44.7791	33.3443
cds-WP_003641581.1	50.7919	140.548	108.104	228.911	189.831	222.791	146.282	166.141	174.891	260.56	219.525	251.618	207.491	231.541	224.398
cds-WP_003641582.1	108.84	95.5724	81.8648	151.184	139.156	153.785	145.307	124.393	112.009	171.81	172.795	141.463	156.597	199.868	175.733
cds-WP_003641588.1	29.0239	15.7413	24.1396	41.8532	43.4359	62.1055	39.9838	34.0802	49.1267	39.8236	53.2512	37.1049	29.362	52.4243	32.4431
cds-WP_003641590.1	48.7187	42.7265	59.8243	64.9152	57.9145	63.0913	70.2154	51.1203	63.8647	83.0607	69.5526	67.2527	57.7453	48.0556	95.5268
cds-WP_003641591.1	51.8284	55.0947	60.8738	74.3108	87.6762	79.8499	76.0667	88.6085	107.096	70.5447	85.854	70.7313	93.9584	83.0051	78.4041
cds-WP_003641596.1	22.8045	25.8608	20.991	89.6855	86.8718	72.9493	53.6368	50.2683	43.2315	28.4454	31.516	32.4668	32.2982	25.12	21.6287
cds-WP_003641597.1	20.7314	16.8657	18.8919	103.352	102.959	117.31	56.5624	65.6044	52.0743	26.1698	33.6896	28.9882	36.2131	7.64521	26.1347
cds-WP_003641598.1	6.21941	11.2438	7.34684	52.9571	56.3058	44.3611	26.3308	34.9322	27.511	27.3076	15.2146	13.9144	13.7023	17.4748	12.6167
cds-WP_003641599.1	3.10971	3.37314	7.34684	37.5825	24.9354	24.645	16.5786	13.6321	10.8079	11.3782	14.1279	4.63812	10.7661	3.27652	7.20957
cds-WP_003641600.1	36.2799	32.6071	50.3783	188.767	171.33	178.43	94.5957	106.501	68.7774	61.4422	51.0777	44.0621	44.043	28.3965	22.5299
cds-WP_003641601.1	16.5851	20.2389	19.9414	100.789	102.959	110.41	64.3641	97.1286	58.9521	45.5127	38.0366	23.1906	26.4258	16.3826	23.4311
cds-WP_003641602.1	206.277	221.503	164.779	380.95	383.684	390.377	208.696	208.741	215.175	568.909	657.49	547.298	383.663	313.454	366.787
cds-WP_003641603.1	40.4262	56.2191	35.6847	96.5186	87.6762	113.367	57.5376	80.0885	51.0918	122.884	154.32	148.42	81.2349	76.4521	66.6885
cds-WP_003641607.1	4111.03	3592.4	3649.28	5387.96	4658.9	5252.35	2307.36	2792.02	2520.2	4612.71	4044.92	4277.5	3630.12	3547.38	3891.37
cds-WP_003641608.1	525.54	512.718	510.081	379.241	408.619	353.903	510.037	541.023	547.272	344.759	344.503	365.252	350.386	358.233	376.7
cds-WP_003641609.1	232.191	179.901	231.95	168.267	168.917	229.692	161.886	190.849	203.385	67.1312	63.0321	51.0193	71.4475	69.899	73.8981
cds-WP_003641611.1	540.052	460.996	484.892	504.801	490.665	489.943	340.35	369.77	364.52	571.185	516.211	497.438	484.473	468.542	486.646
cds-WP_003641613.1	364.872	326.071	225.653	173.392	181.787	208.99	149.208	169.549	111.026	260.56	298.859	212.194	250.556	223.895	245.125
cds-WP_003641616.1	808.524	811.804	937.247	911.375	927.437	923.696	653.393	756.58	675.984	1115.06	1131.32	1231.42	794.731	691.345	729.969
cds-WP_003641618.1	32.1336	34.8558	23.0901	37.5825	59.5233	41.4037	12.6778	6.81604	6.87774	35.2724	19.5617	32.4668	48.9367	31.673	48.6646
cds-WP_003641619.1	266.398	231.623	222.504	244.286	258.202	257.294	54.612	52.8243	65.8298	178.637	171.708	183.206	291.662	283.965	284.778
cds-WP_003641620.1	804.377	862.401	684.306	707.234	682.909	684.146	107.274	111.613	134.607	862.466	854.193	830.223	913.158	887.936	1012.94
cds-WP_003641622.1	768.097	806.182	703.198	1097.58	1092.33	1064.67	1072.74	905.681	1023.8	904.565	830.284	927.624	750.688	827.867	809.274
cds-WP_003641627.1	5397.41	5262.11	5477.6	8500.47	7997.03	7801.63	10195.9	9783.57	11782.6	6957.76	6868.32	7027.91	9202.05	9589.27	9122.81
cds-WP_003641628.1	6574.95	5949.1	6025.46	5186.38	4949.28	5114.34	5853.23	5769.78	5680.03	5186.17	4973.01	5100.77	5247.97	5536.22	5621.66
cds-WP_003641629.1	4870.84	4490.78	4698.83	4820.81	4452.98	4781.14	5346.12	4977.41	5181.89	4630.92	4341.6	4714.65	4867.24	4945.36	4981.81
cds-WP_003641630.1	1151.63	1389.74	1479.86	818.273	900.088	904.966	984.966	1084.6	993.342	1055.89	1204.13	1212.87	933.711	872.646	914.714
cds-WP_003641631.1	1508.21	1538.15	1557.53	1124.06	1044.87	984.816	1334.09	1190.25	1267.47	1161.71	1131.32	1151.41	1098.14	1117.29	970.588
cds-WP_003641632.1	4681.14	4859.58	4780.7	4397.15	4403.11	4399.63	5158.88	5004.68	4965.73	5111.08	4961.06	4725.08	3944.29	4142.61	4011.22
cds-WP_003641633.1	6339.65	6284.17	5894.27	6623.91	6538.71	6457.99	7847.55	7483.16	7320.87	7960.17	7510.6	7318.95	6296.19	6751.81	6315.58
cds-WP_003641634.1	4433.4	4107.37	5003.2	4953.2	4782.77	4791	7672.98	6306.54	7667.7	3887.92	3787.36	3761.51	5242.09	5988.38	5067.43
cds-WP_003641635.1	1463.63	1706.81	2072.86	2130.24	2622.24	2172.71	4003.25	3401.2	3809.29	2031	2272.41	2153.25	2679.77	2561.14	2617.07
cds-WP_003641637.1	634.38	631.902	534.22	551.779	600.059	559.935	544.169	526.539	507.97	739.582	769.426	702.675	620.517	719.742	631.739
cds-WP_003641638.1	2019.24	2030.63	2080.21	2423.22	2310.95	2353.11	1860.71	2176.02	2133.08	2916.23	2735.37	2589.23	2283.38	2703.13	2480.99
cds-WP_003641639.1	337.921	399.155	367.342	409.991	390.119	368.69	392.036	389.366	380.241	372.066	341.243	346.699	393.451	408.473	349.664
cds-WP_003641641.1	590.844	549.823	548.914	705.526	726.345	707.806	796.75	755.728	778.167	708.86	698.786	688.761	821.157	834.42	811.077
cds-WP_003641642.1	1184.8	1170.48	941.445	1625.44	1643.32	1784.3	1809.02	1723.61	1692.91	853.363	727.042	722.387	3693.74	3811.68	3582.26
cds-WP_003641645.1	16.5851	17.9901	9.44594	17.9371	22.5223	25.6308	15.6034	13.6321	11.7904	9.10254	14.1279	10.4358	16.6385	33.8573	10.8144
cds-WP_003641646.1	42.4993	19.1145	20.991	28.1869	31.3704	17.7444	33.1573	23.0041	13.7555	20.4807	20.6484	34.7859	37.1919	27.3043	11.7156
cds-WP_003641647.1	29.0239	41.6021	22.0405	62.3528	33.7835	46.3327	42.9094	22.1521	40.2839	62.58	45.6439	54.4979	35.2344	49.1478	49.5658
cds-WP_003641650.1	4335.97	4372.72	4001.93	3224.41	2997.08	2961.35	1521.33	1750.87	1455.13	8271.94	8326.75	8748.65	6688.66	5834.39	7140.18
cds-WP_003641651.1	528.65	472.24	440.811	487.718	472.164	380.519	230.15	216.409	168.013	1019.48	992.212	1037.78	848.562	892.305	808.373
cds-WP_003641652.1	2405.88	2270.13	1866.1	2023.47	1891.07	1870.07	889.395	958.506	859.718	3854.93	4021.01	3840.36	3833.7	3561.57	3558.82
cds-WP_003641653.1	1524.79	1367.25	1279.4	824.252	793.912	798.499	547.095	658.6	531.551	2110.65	1953.99	2002.51	1546.4	1438.39	1541.05
cds-WP_003641655.1	1245.96	1358.25	1323.48	1132.6	1128.53	1132.69	620.236	585.327	539.411	913.668	999.819	964.729	682.177	599.603	684.909
cds-WP_003641656.1	2775.93	2706.39	2863.17	2563.3	2388.97	2365.92	2263.47	2185.39	2210.7	2973.12	2787.54	2990.43	2852.03	2755.55	2761.27
cds-WP_003641657.1	1208.64	1195.22	1255.26	1314.53	1253.21	1242.11	1261.93	1074.38	1246.84	1479.16	1488.86	1496.95	1304.65	1392.52	1299.53
cds-WP_003641658.1	687.245	649.893	759.873	948.958	993.395	954.256	853.312	833.261	866.596	1032	1042.2	1002.99	954.265	951.282	1078.73
cds-WP_003641659.1	2645.32	2668.16	2727.78	3285.9	3043.73	3129.92	1880.21	1954.5	1796.07	4175.79	4086.22	4216.05	3761.27	3512.43	3747.17
cds-WP_003641660.1	6148.93	5736.6	5877.47	8593.58	8039.66	8380.3	4271.44	4308.59	4106.01	10257.4	9948.2	10047.3	8165.57	7841.8	8469.44
cds-WP_003641666.1	924.619	869.147	891.067	1634.84	1475.21	1695.58	747.989	883.529	910.81	1269.8	1276.94	1332.3	1270.4	1170.81	1398.66
cds-WP_003641675.1	78.7792	67.4629	51.4279	82.8523	70.7844	78.8641	43.8846	57.9363	55.0219	125.16	114.11	106.677	102.767	111.402	117.156
cds-WP_003641680.1	771.207	772.45	685.355	714.921	687.735	710.763	651.443	736.132	700.547	802.162	731.389	830.223	799.625	755.783	789.448
cds-WP_003641682.1	416.701	421.643	475.446	487.718	488.252	520.503	809.428	791.513	787.993	679.277	653.143	652.815	757.539	783.088	691.218
cds-WP_003641692.1	139.937	152.916	133.293	134.101	115.829	124.211	137.505	168.697	128.712	188.878	157.58	164.653	197.704	204.236	202.769
cds-WP_003641695.1	388.713	355.305	501.684	436.469	405.402	405.164	342.3	470.307	424.455	395.961	347.763	432.505	425.749	327.652	445.191
cds-WP_003641697.1	1307.11	1655.09	1866.1	2262.64	2105.03	2537.45	2146.45	2727.27	2306.01	3485.14	4721.97	3457.72	2827.56	2607.02	2605.36
cds-WP_003641701.1	7448.78	6842.99	6993.14	5863.72	5123.83	5700.89	4395.29	5447.72	5334.18	4650.26	4623.08	4547.67	4408.21	4088	4542.03
cds-WP_003641704.1	1.03657	5.62191	6.29729	12.8122	17.6961	18.7302	11.7026	13.6321	0.982535	9.10254	7.60732	11.5953	7.82987	5.46086	5.40718
cds-WP_003641706.1	322.373	371.046	312.766	269.911	279.116	238.564	492.483	462.639	445.088	263.974	310.813	285.244	375.834	321.099	401.032
cds-WP_003641709.1	31.0971	33.7314	38.8333	30.7493	33.7835	31.5456	48.7607	50.2683	60.9171	31.8589	33.6896	37.1049	46.0005	40.4104	32.4431
cds-WP_003641710.1	124.388	130.428	150.085	138.372	128.699	108.438	168.712	199.369	196.507	130.849	86.9408	118.272	120.384	153.996	136.081
cds-WP_003641711.1	3.10971	11.2438	9.44594	19.6454	12.0655	11.8296	11.7026	12.7801	8.84281	5.68909	6.52056	9.27624	12.7235	17.4748	6.30837
cds-WP_003641712.1	2.07314	2.24876	4.1982	5.12488	1.60874	0	3.90086	1.70401	0.982535	2.27564	3.26028	2.31906	4.89367	3.27652	4.50598
cds-WP_003641713.1	6.21941	2.24876	0	0	7.23932	4.92901	1.95043	3.40802	1.96507	0	2.17352	3.47859	0	1.09217	0.901196
cds-WP_003641714.1	5.18284	3.37314	3.14865	2.56244	4.02184	2.9574	4.87607	5.96403	0	3.41345	7.60732	0	3.91493	2.18435	4.50598
cds-WP_003641725.1	1665.77	1608.99	1697.12	2635.04	2620.63	2643.92	2466.32	2605.43	2701.97	1452.99	1286.72	1409.99	1612.95	1668.84	1785.27
cds-WP_003641730.1	12882.5	15230.9	14664.3	11441.3	12365.6	14358.2	8260.06	9764.83	9038.34	25022.9	31732.3	27287.2	19169.5	20026.1	21818
cds-WP_003641738.1	71.5232	75.3336	85.0135	118.726	121.46	116.325	70.2154	90.3125	100.219	79.6472	72.8129	62.6146	65.5751	61.1617	58.5778
cds-WP_003641742.1	8848.15	9088.38	8841.4	14059.3	13306.7	13979.7	7736.37	7968.8	7227.52	27480.6	28275.3	27186.3	14341.4	12213.8	13775.7
cds-WP_003641744.1	482.004	492.479	535.27	525.301	500.317	510.645	835.758	754.876	782.098	307.211	289.078	316.552	401.281	431.408	431.673
cds-WP_003641746.1	365.909	351.931	334.806	388.637	398.967	440.653	711.906	708.868	692.687	327.692	301.032	320.03	456.09	472.911	456.005
cds-WP_003641747.1	784.682	706.112	615.036	763.608	830.108	749.209	1593.5	1256.71	1402.08	629.213	675.965	647.017	947.414	976.402	820.089
cds-WP_003641748.1	263.288	248.488	221.455	224.641	235.68	220.82	546.12	457.527	476.529	194.567	239.087	201.758	355.28	389.906	382.107
cds-WP_003641749.1	1060.41	1067.04	1145.06	1278.66	1162.31	1165.22	959.61	1037.74	1124.02	1075.24	1030.25	1143.3	1027.67	997.154	1050.79
cds-WP_003641750.1	69.4501	74.2092	98.6576	107.623	117.438	140.97	149.208	168.697	176.856	147.916	145.626	137.984	112.554	92.8347	91.922
cds-WP_003641751.1	36.2799	56.2191	51.4279	83.7064	92.5024	84.7789	78.0171	86.0525	79.5853	68.2691	60.8585	66.0932	61.6602	29.4887	40.5538
cds-WP_003641754.1	1423.21	1395.36	1340.27	1156.52	1254.81	1196.76	936.205	1154.47	1087.67	976.248	1025.9	1076.04	1419.16	1235.25	1477.96
cds-WP_003641755.1	952.607	883.764	968.734	804.607	769.781	812.3	745.063	702.052	689.739	764.614	683.572	648.177	486.43	446.699	508.275
cds-WP_003641758.1	380.421	384.539	357.896	305.785	336.226	340.102	304.267	302.462	327.184	431.233	445.571	476.567	282.854	322.191	280.272
cds-WP_003641759.1	1793.26	1746.16	1600.56	1441.8	1464.75	1386.04	1257.05	1284.82	1238.98	2165.27	2109.4	2188.03	1651.12	1640.44	1693.35
cds-WP_003641760.1	171.034	179.901	163.73	204.141	213.962	241.521	135.555	100.537	110.044	163.846	118.457	153.058	132.129	155.089	182.042
cds-WP_003641761.1	700.72	649.893	688.504	538.967	508.361	567.822	482.731	454.971	411.682	629.213	717.261	730.504	884.775	792.917	835.409
cds-WP_003641762.1	1231.44	1209.83	1307.74	1026.69	970.873	1112.97	738.237	823.889	716.268	1103.68	1055.24	1101.55	1405.46	1368.49	1466.25
cds-WP_003641763.1	297.495	408.151	638.126	1057.43	1010.29	1264.78	758.716	820.481	874.456	72.8203	88.0275	77.6885	587.24	559.192	514.583
cds-WP_003641764.1	48.7187	86.5774	103.905	137.518	152.83	166.6	92.6453	82.6445	108.079	9.10254	13.0411	11.5953	57.7453	61.1617	58.5778
cds-WP_003641765.1	9.32912	24.7364	34.6351	29.041	29.7616	46.3327	21.4547	27.2642	31.4411	1.13782	1.08676	2.31906	19.5747	13.1061	18.9251
cds-WP_003641766.1	123.352	219.254	278.13	312.618	291.181	355.874	283.787	268.382	291.813	27.3076	29.3425	38.2645	204.555	140.89	148.697
cds-WP_003641768.1	195.911	208.011	153.234	134.955	127.09	135.055	368.631	317.798	325.219	83.0607	91.2878	71.8908	158.555	143.075	115.353
cds-WP_003641769.1	564.93	708.36	517.428	396.324	384.488	379.534	1316.54	1243.08	1320.53	293.557	294.512	297.999	480.558	434.685	408.242
cds-WP_003641770.1	3825.97	4264.78	3573.71	2172.1	2024.6	2196.37	24211.6	24928	26339.8	4791.35	4838.25	4660.15	6455.72	5738.27	5881.21
cds-WP_003641772.1	122.315	139.423	130.144	88.8313	66.7626	104.495	1065.91	828.149	943.233	138.814	123.891	120.591	250.556	218.435	224.398
cds-WP_003641773.1	122.315	151.792	118.599	94.8103	95.7198	98.5802	973.263	831.557	873.473	96.7145	129.324	141.463	220.215	223.895	176.634
cds-WP_003641774.1	266.398	242.866	215.158	163.996	137.547	186.316	2081.11	1624.77	1800	275.352	231.48	240.023	403.238	454.344	302.802
cds-WP_003641775.1	181.4	230.498	230.901	142.643	142.373	138.998	1869.49	1538.72	1646.73	226.426	236.914	250.458	381.706	282.873	295.592
cds-WP_003641776.1	381.457	508.221	658.067	294.681	376.444	345.031	5427.07	4581.23	4850.77	579.149	666.184	594.839	882.817	809.3	760.61
cds-WP_003641779.1	18955.7	19695.8	20667.7	41391.1	37080.6	40726.4	10027.1	12346.4	11856.2	33440.5	33733	36003.4	20969.4	19407.9	24523.4
cds-WP_003641780.1	349.324	353.056	331.657	849.022	865.5	817.229	403.739	331.43	366.485	556.393	547.727	585.562	13655.3	11746.3	12453.6
cds-WP_003641783.1	100.547	121.433	112.302	111.893	111.003	114.353	117.026	89.4605	91.3757	110.368	98.8951	113.634	2670.96	2285.92	2196.22
cds-WP_003641784.1	219.753	234.996	253.991	257.098	242.919	242.507	229.175	235.153	231.878	194.567	230.393	237.704	6046.61	5160.52	5411.68
cds-WP_003641787.1	371.092	474.489	461.802	857.564	857.457	837.931	1057.13	1005.37	1080.79	683.828	755.298	730.504	682.177	723.018	677.7
cds-WP_003641790.1	1878.26	2325.22	2189.36	1786.02	1932.09	2248.61	1316.54	1682.71	1337.23	2393.97	2958.16	2360.8	1648.19	1619.69	1787.07
cds-WP_003641791.1	801.268	773.575	722.09	487.718	482.621	511.631	809.428	829.853	750.656	808.988	832.458	827.904	1314.44	1153.33	1242.75
cds-WP_003641796.1	118.169	133.801	102.856	101.644	126.286	98.5802	112.15	89.4605	87.4456	98.9901	89.1143	100.879	81.2349	97.2034	82.0089
cds-WP_003641797.1	383.53	309.205	299.121	424.511	420.685	387.42	343.275	349.322	390.066	409.614	402.101	427.866	428.685	428.132	464.116
cds-WP_003641799.1	1018.95	1125.51	1219.58	745.671	862.283	813.286	961.561	987.474	1024.78	376.618	410.795	447.578	472.728	455.436	530.805
cds-WP_003641805.1	161.705	166.408	151.135	96.5186	117.438	122.239	123.852	115.873	108.079	105.817	103.242	103.198	101.788	77.5443	98.2304
cds-WP_003641806.1	132.681	141.672	98.6576	102.498	91.698	69.9919	102.397	116.725	106.114	78.5094	88.0275	84.6457	91.0222	108.125	96.428
cds-WP_003641815.1	52.865	67.4629	51.4279	57.2279	78.0237	53.2333	73.141	48.5643	50.1093	72.8203	67.3791	71.8908	36.2131	49.1478	60.3802
cds-WP_003641817.1	8736.2	8378.89	6733.91	5908.99	5357.09	5876.36	4142.71	4876.88	4265.18	3363.39	3273.32	3346.4	3040.92	2909.55	3022.61
cds-WP_003641821.1	1847.17	1833.87	1505.05	1692.92	1689.17	1648.26	1377.98	1360.65	1448.26	2323.42	2272.41	2301.67	1695.17	1863.25	1716.78
cds-WP_003641823.1	1256.32	1549.4	745.18	831.939	760.933	867.505	851.362	809.405	863.648	903.427	911.791	969.367	829.966	709.912	809.274
cds-WP_003641824.1	200.058	268.727	174.225	197.308	158.461	205.047	140.431	146.545	148.363	250.32	272.777	228.427	194.768	216.25	178.437
cds-WP_003641826.1	1208.64	1216.58	945.644	778.128	760.128	734.422	978.14	998.55	908.844	1030.86	946.568	1063.29	1014.95	969.849	981.403
cds-WP_003641829.1	59.0844	39.3534	64.0225	76.8733	64.3495	69.9919	30.2316	50.2683	54.0394	88.7498	79.3335	97.4005	78.2987	66.6225	91.0208
cds-WP_003641830.1	53.9016	67.4629	67.1711	237.453	260.615	271.095	180.415	122.689	149.345	81.9229	96.7216	80.0075	82.2136	31.673	48.6646
cds-WP_003641831.1	810.597	961.346	812.351	2577.82	2290.04	2714.9	2683.79	2959.01	2846.4	1572.46	1644.27	1470.28	1054.1	629.091	852.532
cds-WP_003641832.1	3843.6	3741.94	3428.88	3408.05	3185.3	3254.13	2007.97	2170.91	1902.19	4896.03	4863.25	4837.56	3866.97	3569.22	4029.25
cds-WP_003641836.1	369.018	282.22	209.91	129.83	128.699	149.842	384.234	321.206	365.503	75.096	95.6349	95.0814	4697.92	6076.85	3958.05
cds-WP_003641837.1	6558.37	6583.25	5878.52	5214.57	4859.99	4877.75	5030.15	5032.79	5133.74	7390.13	7279.12	7488.24	7161.39	6802.05	7300.59
cds-WP_003641839.1	1109.13	1065.91	1244.77	4370.67	4073.32	4098.96	1049.33	1012.18	1225.22	1083.2	1117.19	1154.89	5431.97	4722.55	5828.04
cds-WP_003641840.1	40.4262	47.224	39.8829	43.5615	48.2621	50.2759	24.3803	28.9682	19.6507	20.4807	19.5617	17.3929	26.4258	34.9495	36.0479
cds-WP_003641841.1	21.7679	25.8608	26.2387	36.7283	31.3704	42.3895	15.6034	15.3361	16.7031	17.0673	20.6484	11.5953	33.2769	19.6591	18.0239
cds-WP_003641846.1	1059.37	1068.16	1090.48	1171.89	1019.94	1121.84	504.186	565.731	543.342	1988.91	2026.81	2047.73	1640.36	1478.8	1574.39
cds-WP_003641849.1	270.544	247.364	246.644	105.06	126.286	101.538	164.811	161.029	163.101	203.669	223.872	209.875	208.47	214.066	209.979
cds-WP_003641854.1	10.3657	14.617	25.1892	20.4995	16.0874	17.7444	11.7026	13.6321	12.7729	10.2404	14.1279	12.7548	6.85113	5.46086	13.5179
cds-WP_003641855.1	86.0352	84.3286	82.9144	117.872	98.1329	102.523	75.0915	86.0525	99.236	83.0607	104.329	98.56	77.3199	63.346	78.4041
cds-WP_003641856.1	501.699	480.111	570.955	951.52	871.131	1037.06	359.854	443.895	415.612	524.534	464.046	467.29	522.644	529.704	541.619
cds-WP_003641860.1	799.194	748.838	725.238	663.672	633.842	638.799	633.889	592.143	629.805	677.002	669.444	678.325	708.603	709.912	733.574
cds-WP_003641862.1	1449.12	1474.06	1907.03	1449.49	1271.71	1483.63	859.163	1036.89	1112.23	1889.92	1959.43	1836.69	1387.84	1493	1682.53
cds-WP_003641863.1	10.3657	24.7364	14.6937	24.7703	12.8699	15.7728	13.653	15.3361	20.6332	6.82691	14.1279	13.9144	22.5109	16.3826	18.9251
cds-WP_003641866.1	539.016	581.305	491.189	421.095	435.163	414.037	373.507	482.235	388.101	557.531	565.115	568.169	421.834	417.21	469.523
cds-WP_003641867.1	1914.54	1927.19	1789.48	1551.13	1467.17	1532.92	1400.41	1491.01	1572.06	2150.48	2088.75	2176.44	1722.57	1748.57	1807.8
cds-WP_003641873.1	21.7679	42.7265	34.6351	42.7074	63.5451	42.3895	21.4547	22.1521	24.5634	43.2371	53.2512	45.2217	40.1281	34.9495	42.3562
cds-WP_003641880.1	120.242	138.299	146.937	116.164	138.351	110.41	141.406	86.0525	125.764	111.506	145.626	120.591	109.618	128.876	120.76
cds-WP_003641885.1	208.35	232.747	198.365	191.329	139.96	171.529	138.48	143.137	157.206	203.669	195.617	222.63	276.981	239.186	301.901
cds-WP_003641888.1	1219	1108.64	1269.95	304.931	280.725	327.286	459.326	541.023	533.516	440.335	403.188	389.602	318.088	306.9	362.281
cds-WP_003641889.1	1119.49	1150.24	1065.29	341.659	353.118	350.945	470.053	512.907	440.175	472.194	428.183	445.259	388.557	377.892	364.985
cds-WP_003641890.1	1298.82	1352.63	1331.88	653.423	611.32	716.678	708.981	773.62	736.901	1030.86	1050.9	986.76	868.136	884.66	948.059
cds-WP_003641891.1	507.919	494.728	448.157	663.672	628.212	637.814	555.872	503.535	530.569	881.809	896.577	931.102	892.605	903.227	921.924
cds-WP_003641892.1	137.864	138.299	137.491	183.642	169.722	171.529	157.009	151.657	146.398	248.044	265.169	285.244	257.407	269.767	271.26
cds-WP_003641893.1	192.802	190.02	162.68	225.495	222.006	206.033	201.869	182.329	180.786	291.281	296.685	311.913	321.024	299.255	281.173
cds-WP_003641894.1	380.421	362.051	398.829	432.199	479.404	479.1	392.036	338.246	311.463	618.973	633.581	631.944	598.985	656.396	619.122
cds-WP_003641895.1	175.18	169.782	177.374	187.058	185.005	178.43	192.117	177.217	186.682	276.49	247.781	263.213	227.066	237.001	241.521
cds-WP_003641896.1	4995.22	4437.93	4636.91	4598.73	4383	4304.01	4019.83	4270.25	4531.45	6840.56	6498.82	6503.8	4756.64	3986.43	4431.18
cds-WP_003641897.1	461.273	434.011	349.5	415.116	371.618	366.718	302.316	362.102	277.075	283.317	295.599	238.863	211.406	240.278	243.323
cds-WP_003641899.1	4122.43	4383.96	5233.05	8020.44	7942.33	8020.48	3781.88	4076.84	4186.58	4588.82	5206.67	5242.23	2936.2	2478.14	2871.21
cds-WP_003641900.1	66.3404	58.4678	87.1126	61.4986	53.8927	60.1339	50.7111	84.3485	64.8473	47.7883	44.5571	61.4551	49.9154	55.7008	63.9849
cds-WP_003641901.1	83.9621	103.443	89.2117	75.165	100.546	94.6369	99.4718	85.2005	69.76	86.4741	63.0321	68.4122	90.0435	98.2955	79.3053
cds-WP_003641903.1	2173.68	1881.09	1824.12	1010.46	1019.94	948.341	1254.13	1164.69	1117.14	1360.83	1364.97	1272	924.903	989.508	788.547
cds-WP_003641904.1	188409	182065	166672	135932	125284	125512	148637	160375	162420	189354	180401	189159	171485	165130	183985
cds-WP_003641910.1	9397.53	10190.3	9434.4	7660.85	8001.05	8311.29	3454.21	4334.15	3755.25	11866.3	13418.2	13217.5	10994.1	8834.58	10941.4
cds-WP_003641920.1	1904.18	1927.19	1988.9	1945.75	1891.07	1881.9	1952.38	1913.6	1983.74	2432.65	2359.36	2457.04	1605.12	1541.06	1605.03
cds-WP_003641921.1	2577.95	2335.34	2530.46	3043.33	2774.27	2838.12	2757.9	2825.25	2763.87	3563.65	3332.01	3473.95	2530.03	2450.84	2493.61
cds-WP_003641922.1	30.0605	41.6021	45.1306	46.9781	30.566	30.5598	16.5786	10.2241	12.7729	42.0993	33.6896	55.6574	26.4258	22.9356	31.5419
cds-WP_003641927.1	3528.48	3757.68	3838.2	2270.32	2516.87	2222	1559.37	1684.41	1675.22	2956.05	3241.8	3290.74	3854.25	3361.71	3980.58
cds-WP_003641932.1	5795.46	5444.26	4859.41	4530.4	4376.57	4590.88	2660.38	2871.26	2756.99	5811.97	5607.68	5934.47	5375.2	4987.95	5919.96
cds-WP_003641940.1	1572.47	1487.56	1608.96	1218.01	1129.33	1182.96	864.04	879.269	718.233	1589.53	1460.61	1528.26	1670.7	1720.17	1892.51
cds-WP_003641941.1	1026.2	972.59	1004.42	875.501	818.043	899.051	603.657	574.251	517.796	1102.55	1065.02	985.6	1264.52	1318.25	1284.2
cds-WP_003641944.1	386.64	738.719	833.342	773.003	703.822	745.266	645.592	639.856	746.726	155.881	176.055	161.175	122.342	91.7425	122.563
cds-WP_003641945.1	164.814	261.981	352.648	300.66	275.898	293.769	261.357	256.453	258.407	70.5447	73.8997	84.6457	47.9579	43.6869	48.6646
cds-WP_003641946.1	52.865	52.8459	73.4684	65.7693	76.415	66.0487	62.4137	64.7524	65.8298	62.58	66.2923	67.2527	91.0222	69.899	72.0957
cds-WP_003641948.1	144.083	130.428	142.739	203.287	156.047	171.529	120.927	126.949	134.607	135.4	147.799	135.665	98.8521	131.061	113.551
cds-WP_003641949.1	98.474	118.06	122.797	139.226	135.938	130.126	163.836	162.733	128.712	153.605	189.096	184.365	149.746	131.061	132.476
cds-WP_003641950.1	16.5851	25.8608	20.991	46.9781	37.8053	48.3043	35.1077	40.8962	41.2665	11.3782	31.516	24.3501	28.3833	17.4748	31.5419
cds-WP_003641952.1	78.7792	80.9555	98.6576	88.8313	75.6106	67.0345	68.265	86.0525	104.149	61.4422	63.0321	66.0932	31.3195	46.9634	37.8502
cds-WP_003641956.1	126.461	113.563	122.797	186.204	149.613	194.203	93.6205	112.465	109.061	69.4069	90.2011	76.5289	53.8303	44.7791	71.1945
cds-WP_003641960.1	125.425	104.567	115.45	181.079	149.613	201.104	92.6453	115.021	136.572	134.262	129.324	105.517	97.8733	104.849	97.3292
cds-WP_003641962.1	81.8889	80.9555	86.063	151.184	173.744	145.899	128.728	131.209	159.171	200.256	227.133	185.525	185.959	209.697	187.449
cds-WP_003641963.1	99.5106	93.3237	109.153	143.497	161.678	138.012	125.803	119.281	100.219	149.054	178.229	182.046	172.257	191.13	131.575
cds-WP_003641966.1	74.6329	104.567	88.1621	64.9152	89.2849	72.9493	130.679	120.985	125.764	65.9934	55.4247	63.7741	108.639	121.231	110.847
cds-WP_003641969.1	187.619	229.374	280.23	265.64	249.354	308.556	167.737	195.961	194.542	290.144	311.9	275.968	266.215	250.108	276.667
cds-WP_003641971.1	88.1083	74.2092	78.7162	111.039	101.35	116.325	86.794	100.537	112.009	88.7498	86.9408	71.8908	58.724	73.1756	78.4041
cds-WP_003641972.1	0	2.24876	2.0991	0.854147	0.804368	0.985802	0.975214	2.55601	4.91267	2.27564	2.17352	2.31906	2.9362	3.27652	1.80239
cds-WP_003641973.1	11.4023	12.3682	15.7432	17.9371	20.9136	32.5315	20.4795	20.4481	29.476	11.3782	10.8676	20.8715	7.82987	10.9217	11.7156
cds-WP_003641974.1	5.18284	14.617	6.29729	11.1039	17.6961	12.8154	5.85128	23.8561	17.6856	6.82691	17.3882	18.5525	15.6597	14.1982	12.6167
cds-WP_003641975.1	3.10971	6.74629	8.39639	11.1039	12.0655	13.8012	13.653	17.0401	14.738	15.9294	23.9087	18.5525	22.5109	8.73738	9.91316
cds-WP_003641976.1	49.7553	44.9753	55.6261	77.7274	68.3713	72.9493	47.7855	49.4163	58.9521	35.2724	56.5115	41.7431	33.2769	46.9634	50.467
cds-WP_003641977.1	133.717	105.692	113.351	157.163	112.612	129.14	127.753	129.505	131.66	136.538	114.11	111.315	102.767	98.2955	87.416
cds-WP_003641979.1	36.2799	43.8509	48.2793	32.4576	43.4359	51.2617	28.2812	62.1964	44.2141	32.9967	30.4293	34.7859	30.3407	22.9356	27.0359
cds-WP_003641982.1	318.227	291.215	405.126	751.65	666.821	678.231	323.771	305.87	290.83	438.06	395.581	408.154	423.791	446.699	412.748
cds-WP_003641985.1	10.3657	23.612	14.6937	11.9581	12.0655	16.7586	15.6034	21.3001	17.6856	5.68909	16.3014	19.712	2.9362	7.64521	5.40718
cds-WP_003641987.1	44.5725	31.4827	29.3874	36.7283	40.2184	39.4321	32.1821	40.8962	47.1617	27.3076	30.4293	28.9882	16.6385	33.8573	41.455
cds-WP_003641989.1	157.558	232.747	178.423	127.268	134.33	149.842	149.208	213.001	139.52	199.118	170.621	172.77	183.023	140.89	140.587
cds-WP_003641990.1	80.8524	88.8261	91.3108	56.3737	61.9364	58.1623	50.7111	89.4605	53.0569	97.8523	78.2467	102.039	79.2774	83.0051	68.4909
cds-WP_003641991.1	45.609	56.2191	44.0811	36.7283	34.5878	33.5173	47.7855	34.0802	31.4411	54.6153	53.2512	49.8598	51.8729	75.3599	41.455
cds-WP_003641992.1	78.7792	83.2042	95.509	100.789	92.5024	95.6228	69.2402	80.9405	73.6901	113.782	126.064	98.56	92.0009	96.1112	113.551
cds-WP_003641993.1	437.432	425.016	407.225	421.095	367.596	471.213	284.762	343.358	305.568	395.961	477.088	405.835	393.451	365.878	431.673
cds-WP_003641994.1	1979.85	1823.75	2161.02	1839.83	1895.09	1851.34	1534.99	1404.96	1439.41	2085.62	2010.51	2127.74	2241.3	2233.49	2239.47
cds-WP_003641997.1	244.63	375.543	250.842	95.6645	86.8718	114.353	168.712	177.217	207.315	43.2371	57.5983	44.0621	121.363	86.2816	110.847
cds-WP_003641998.1	349.324	493.604	337.955	173.392	178.57	170.544	227.225	168.697	255.459	64.8556	65.2056	76.5289	143.874	129.969	136.982
cds-WP_003641999.1	0	2.24876	2.0991	0	0.804368	1.9716	1.95043	0.852005	1.96507	0	2.17352	1.15953	0.978733	1.09217	1.80239
cds-WP_003642000.1	128.535	218.13	151.135	85.4147	78.0237	73.9351	100.447	100.537	107.096	35.2724	46.7307	37.1049	71.4475	53.5165	62.1825
cds-WP_003642002.1	73.5964	59.5922	60.8738	109.331	112.612	124.211	81.918	87.7565	90.3932	60.3043	49.9909	49.8598	45.0217	53.5165	51.3682
cds-WP_003642003.1	38.353	30.3583	41.982	49.5405	48.2621	73.9351	44.8598	40.8962	56.0045	38.6858	26.0822	42.9026	31.3195	38.226	36.0479
cds-WP_003642004.1	333.775	292.339	332.707	359.596	408.619	441.639	319.87	318.65	386.136	314.038	277.124	255.096	282.854	324.375	307.308
cds-WP_003642008.1	1296.75	1178.35	1105.18	844.752	818.043	834.974	825.031	916.757	852.84	962.594	908.531	911.39	905.328	921.794	945.355
cds-WP_003642009.1	880.047	930.988	767.22	649.152	683.713	679.217	641.691	569.991	542.359	739.582	755.298	834.861	812.349	802.747	784.041
cds-WP_003642011.1	477.858	413.772	393.581	404.012	439.99	399.25	402.763	342.506	298.691	550.704	525.992	528.745	503.069	560.285	461.413
cds-WP_003642012.1	1066.63	1073.78	990.774	1116.37	1122.09	1154.37	869.891	851.153	792.905	1285.73	1226.95	1291.72	1192.1	1276.75	1236.44
cds-WP_003642016.1	245.667	236.12	222.504	234.891	259.007	260.252	202.844	230.893	220.088	167.259	151.06	133.346	148.767	149.628	161.314
cds-WP_003642020.1	6732.51	7021.76	7617.63	10989.5	10092.4	10908.9	6293.06	7145.77	7197.07	12711.7	14049.6	13340.4	12956.5	11669.9	13809.9
cds-WP_003642022.1	2005.76	2123.96	2025.63	1499.88	1566.91	1531.94	1002.52	1111.01	998.255	1356.28	1349.76	1367.09	1285.08	1108.56	1261.67
cds-WP_003642023.1	448.834	555.445	471.247	492.843	506.752	509.659	519.789	610.036	628.822	340.208	311.9	329.306	457.068	410.657	486.646
cds-WP_003642026.1	24.8776	11.2438	12.5946	17.9371	7.23932	10.8438	9.75214	20.4481	10.8079	7.96472	7.60732	10.4358	6.85113	12.0139	5.40718
cds-WP_003642028.1	36.2799	42.7265	45.1306	40.1449	57.9145	37.4605	32.1821	32.3762	35.3712	35.2724	32.6028	24.3501	23.4896	29.4887	32.4431
cds-WP_003642029.1	37.3165	40.4777	59.8243	48.6864	63.5451	48.3043	51.6863	56.2323	61.8997	34.1345	56.5115	35.9454	46.0005	52.4243	57.6766
cds-WP_003642030.1	1753.87	1669.71	1897.58	1005.33	989.373	1008.47	1580.82	1746.61	1561.25	1631.63	1539.94	1532.9	778.093	833.328	868.753
cds-WP_003642031.1	6543.86	6294.29	5836.54	4888.28	4527.79	4582.01	6283.3	6227.3	6066.17	5532.07	5345.77	5357.03	4584.39	4793.55	4445.6
cds-WP_003642034.1	645.782	563.315	639.175	1018.14	1008.68	980.873	733.361	782.993	792.905	1000.14	975.91	1021.55	958.18	838.789	916.517
cds-WP_003642037.1	695.538	689.246	669.612	667.089	682.104	697.948	844.535	829.001	810.591	790.783	823.764	825.585	793.753	914.148	820.089
cds-WP_003642040.1	418.774	428.389	496.437	513.343	599.254	545.148	362.78	350.174	361.573	658.796	633.581	647.017	715.454	640.013	709.242
cds-WP_003642041.1	8682.3	7830.19	9266.47	9099.23	8783.7	9435.11	8479.49	8820.81	8575.56	7831.6	7393.23	7574.05	8054.97	8217.51	8700.15
cds-WP_003642042.1	5002.48	4663.94	5190.02	12130.6	12295.6	11870	6646.08	6321.88	6880.69	4179.2	3936.24	4192.86	6204.19	6440.54	6462.48
cds-WP_003642050.1	4804.5	4534.63	5665.47	5310.23	5192.2	5337.13	4740.51	4645.13	4823.26	4079.08	4037.31	4069.95	4392.55	4379.61	4703.34
cds-WP_003642051.1	1872.04	1822.62	1955.31	2492.4	2549.04	2377.75	2520.93	2176.87	2367.91	1902.43	1819.24	1801.91	2035.77	2213.83	2125.02
cds-WP_003642053.1	1198.27	1147.99	1082.08	726.879	772.194	745.266	658.269	705.46	636.682	811.264	818.33	870.807	716.433	709.912	801.164
cds-WP_003642054.1	1919.73	1922.69	1859.8	1200.08	1204.14	1173.1	1174.16	1306.12	1182.97	2153.89	1962.69	2196.15	1690.27	1546.52	1700.56
cds-WP_003642056.1	3847.74	3691.34	3524.39	3712.12	3704.92	3725.34	2668.19	2673.59	2615.51	4432.94	4352.47	4667.11	3792.59	3497.14	3780.52
cds-WP_003642058.1	4813.82	4291.76	6028.61	7608.74	7200.71	6979.48	7755.88	7127.87	7945.76	8797.61	8516.94	8556.17	8792.94	9003.87	9002.05
cds-WP_003642061.1	448.834	520.589	568.856	615.84	624.19	667.388	577.327	676.492	695.634	499.502	549.9	517.15	572.559	625.815	660.577
cds-WP_003642062.1	1900.03	1741.67	1819.92	2193.45	2216.84	2083.98	2254.69	2150.46	2286.36	1918.36	1799.67	1894.67	2333.3	2527.29	2436.83
cds-WP_003642064.1	13.4754	16.8657	16.7928	59.7903	61.132	74.9209	24.3803	12.7801	16.7031	20.4807	11.9544	16.2334	40.1281	39.3182	34.2455
cds-WP_003642066.1	44.5725	49.4728	41.982	199.87	137.547	186.316	72.1658	45.1563	64.8473	62.58	77.1599	67.2527	84.1711	115.77	97.3292
cds-WP_003642071.1	12.4388	7.87067	10.4955	10.2498	5.63058	7.88641	5.85128	9.37205	8.84281	4.55127	7.60732	3.47859	9.78733	7.64521	4.50598
cds-WP_003642078.1	60982.4	59700.2	55029.9	43240.4	41689.6	41710.2	29949.8	33057.8	29084	50921.9	48351	52255.4	32459.7	30522.9	34641.1
cds-WP_003642079.1	296.459	296.837	387.284	282.723	279.92	250.394	339.374	351.026	327.184	195.705	196.704	199.439	327.876	334.205	310.913
cds-WP_003642083.1	3187.45	3258.46	3238.91	4992.49	4553.53	5245.45	2522.88	2737.49	2935.81	3353.15	3165.73	3150.44	2847.13	2887.7	3081.19
cds-WP_003642084.1	7095.31	6775.52	6643.64	7759.93	7061.55	7804.59	7475.99	8570.32	9120.87	8543.87	7996.38	8190.92	7767.23	7319.74	7972.88
cds-WP_003642086.1	1313.33	1340.26	1172.35	901.125	888.827	813.286	979.115	945.725	872.491	1113.92	1123.71	1084.16	1154.91	1131.49	1106.67
cds-WP_003642088.1	698.647	686.997	761.973	708.088	758.519	741.323	690.451	719.944	737.883	653.107	598.805	657.453	694.901	760.152	704.736
cds-WP_003642089.1	256.032	292.339	273.932	306.639	333.813	309.542	330.598	300.758	322.271	276.49	296.685	251.618	376.812	360.417	347.862
cds-WP_003642090.1	9024.37	8528.43	8332.37	7415.71	7121.07	7457.59	9669.25	9828.73	10202.6	8168.39	7869.23	7846.54	8824.26	8704.62	8576.69
cds-WP_003642092.1	1350.65	1797.89	1558.58	998.498	1163.12	1139.59	650.468	1072.67	840.067	1570.19	1508.42	1706.83	1227.33	1087.8	1404.06
cds-WP_003642093.1	941.204	1224.45	1138.76	1332.47	1344.9	1176.06	1802.2	1965.58	2169.44	1000.14	1041.12	938.059	1238.1	1265.83	1249.96
cds-WP_003642097.1	223.899	245.115	247.694	575.695	596.841	677.246	742.138	700.348	707.425	292.419	282.558	329.306	263.279	224.988	257.742
cds-WP_003642100.1	42.4993	68.5873	59.8243	44.4157	67.5669	61.1197	58.5128	65.6044	47.1617	86.4741	66.2923	85.8052	69.4901	76.4521	86.5148
cds-WP_003642101.1	86.0352	65.2141	62.9729	67.4776	74.0019	67.0345	97.5214	79.2365	67.7949	73.9582	63.0321	62.6146	52.8516	79.7286	79.3053
cds-WP_003642103.1	6288.86	5901.88	5612.99	6066.15	5584.73	5866.51	2991.96	3634.65	3168.67	7607.45	7461.69	7552.02	7122.24	6335.69	7825.09
cds-WP_003642105.1	140.973	115.811	123.847	97.3728	97.3286	88.7221	103.373	80.9405	57.9695	217.323	219.525	206.396	133.108	167.102	120.76
cds-WP_003642119.1	69.4501	85.453	92.3603	56.3737	82.0456	70.9777	117.026	86.0525	79.5853	64.8556	59.7718	57.9765	65.5751	75.3599	72.0957
cds-WP_003642122.1	669.623	640.898	794.509	402.303	393.336	349.96	197.968	195.961	227.948	393.685	412.969	406.995	827.03	870.462	760.61
cds-WP_003642123.1	10987.6	10618.7	10544.8	12331.3	12583.5	11971.6	10391.9	10261.5	10318.6	16646.3	15672.2	16628.8	18152.6	19284.5	17239
cds-WP_003642126.1	421.883	396.907	359.995	309.201	278.311	250.394	442.747	421.742	354.695	319.727	316.247	310.754	323.961	347.311	331.64
cds-WP_003642132.1	622.978	536.33	514.279	575.695	578.341	529.375	463.227	449.859	455.896	853.363	886.796	863.849	886.732	993.877	848.927
cds-WP_003642133.1	978.521	954.6	883.72	773.003	785.064	774.84	717.757	636.448	594.433	1322.14	1369.32	1156.05	1449.5	1494.09	1144.52
cds-WP_003642134.1	440.542	364.3	415.621	350.2	318.53	296.726	309.143	319.502	290.83	588.252	522.731	587.881	581.368	607.248	538.014
cds-WP_003642135.1	107.803	115.811	117.549	84.5606	74.0019	82.8073	69.2402	64.7524	75.6552	137.676	172.795	161.175	110.597	121.231	129.772
cds-WP_003642136.1	2757.27	2574.83	2333.15	2002.98	1917.61	2157.92	1543.76	1771.32	1581.88	2157.3	2296.32	2249.49	2262.83	1936.42	2189.91
cds-WP_003642138.1	1575.58	1614.61	1726.51	1451.2	1413.28	1466.87	1274.6	1425.4	1372.6	1793.2	1797.5	1748.57	1384.91	1346.65	1413.08
cds-WP_003642139.1	249.813	272.1	262.387	252.828	295.203	237.578	315.969	270.938	263.319	184.326	215.178	223.789	304.386	329.836	281.173
cds-WP_003642141.1	11.4023	10.1194	1.04955	5.12488	5.63058	2.9574	10.7274	10.2241	5.89521	4.55127	5.4338	4.63812	8.8086	7.64521	12.6167
cds-WP_003642142.1	248.776	295.712	325.36	216.953	231.658	198.146	230.15	282.866	231.878	245.769	251.041	243.501	297.535	291.61	285.679
cds-WP_003642143.1	241.52	204.637	236.149	303.222	267.855	310.527	313.044	360.398	369.433	188.878	171.708	158.856	178.129	218.435	200.967
cds-WP_003642144.1	165.851	138.299	126.995	260.515	201.896	252.365	104.348	153.361	168.996	118.333	111.936	103.198	120.384	80.8208	103.638
cds-WP_003642145.1	228.045	196.767	241.396	300.66	283.942	299.684	182.365	201.073	197.489	94.4389	94.5481	110.155	119.405	114.678	120.76
cds-WP_003642147.1	112.986	92.1993	104.955	228.911	227.636	184.345	94.5957	104.797	81.5504	170.673	146.713	160.015	132.129	145.259	143.29
cds-WP_003642156.1	366.945	367.673	483.842	250.265	262.224	276.024	275.986	283.718	253.494	380.031	368.412	381.485	332.769	334.205	346.961
cds-WP_003642157.1	8.29255	3.37314	14.6937	6.83318	4.02184	7.88641	2.92564	6.81604	1.96507	5.68909	6.52056	6.95718	8.8086	5.46086	9.91316
cds-WP_003642158.1	9.32912	10.1194	6.29729	9.39562	14.4786	8.87221	14.6282	11.9281	10.8079	10.2404	19.5617	5.79765	8.8086	8.73738	9.01196
cds-WP_003642160.1	93.2912	102.319	85.0135	139.226	129.503	145.899	84.8436	86.0525	78.6028	111.506	120.63	121.751	93.9584	85.1895	94.6256
cds-WP_003642161.1	48.7187	47.224	46.1802	66.6235	61.132	40.4179	40.959	44.3043	43.2315	58.0287	64.1188	51.0193	39.1493	50.2399	49.5658
cds-WP_003642162.1	50.7919	44.9753	46.1802	69.1859	67.5669	69.0061	33.1573	46.8603	38.3188	55.7531	68.4659	45.2217	50.8941	41.5026	32.4431
cds-WP_003642163.1	32.1336	34.8558	37.7838	41.8532	45.0446	40.4179	36.0829	34.9322	30.4586	26.1698	36.9498	34.7859	30.3407	18.5669	21.6287
cds-WP_003642164.1	64.2673	62.9654	50.3783	100.789	85.2631	114.353	56.5624	63.0484	63.8647	110.368	91.2878	95.0814	92.0009	81.9129	111.748
cds-WP_003642165.1	9309.42	8899.48	8457.27	6572.66	5489.01	6270.68	3650.23	4791.68	4423.37	8193.43	8490.85	8065.69	6611.34	5962.17	6894.15
cds-WP_003642166.1	1316.44	1289.67	1307.74	965.186	939.502	909.895	1040.55	1144.24	1168.23	1767.03	1622.53	1698.71	1495.5	1396.89	1616.75
cds-WP_003642169.1	7108.79	6695.69	6433.73	4998.47	4540.66	4832.4	2982.2	3419.95	2942.69	9168.54	8967.94	9320.3	7673.27	7477.01	8473.95
cds-WP_003642171.1	186.582	222.628	212.009	221.224	251.767	228.706	194.068	180.625	192.577	292.419	334.722	336.264	325.918	309.085	345.158
cds-WP_003642172.1	242.557	270.976	229.851	286.139	289.573	261.237	190.167	182.329	184.717	296.97	286.905	323.509	311.237	302.532	318.122
cds-WP_003642173.1	195.911	191.145	224.603	180.225	231.658	235.607	116.05	110.761	91.3757	195.705	252.128	200.599	213.364	185.669	197.362
cds-WP_003642174.1	169.997	152.916	129.095	180.225	188.222	142.941	329.622	305.018	361.573	120.609	98.8951	131.027	178.129	164.918	161.314
cds-WP_003642175.1	147.193	156.289	154.284	134.955	156.852	156.742	272.085	275.198	263.319	109.231	106.502	106.677	158.555	124.508	138.784
cds-WP_003642176.1	1477.11	1420.09	1741.2	1153.95	1159.9	1181.98	876.717	882.677	816.486	2243.78	2193.08	2138.17	2118.96	2191.99	2253.89
cds-WP_003642178.1	32.1336	34.8558	41.982	149.476	139.156	151.813	24.3803	52.8243	39.3014	50.064	38.0366	62.6146	37.1919	45.8712	38.7514
cds-WP_003642180.1	8.29255	26.9852	8.39639	20.4995	18.5005	19.716	22.4299	29.8202	23.5808	9.10254	13.0411	3.47859	13.7023	13.1061	19.8263
cds-WP_003642181.1	384.567	396.907	450.256	449.281	429.533	498.816	544.169	575.955	539.411	485.848	578.156	575.127	605.836	504.584	614.616
cds-WP_003642183.1	62.1941	83.2042	80.8153	77.7274	78.0237	72.9493	68.265	114.169	100.219	58.0287	58.685	48.7002	68.5113	52.4243	63.0837
cds-WP_003642184.1	657.185	699.365	659.117	881.48	842.174	874.406	722.634	714.832	693.669	756.649	643.362	606.434	605.836	526.427	637.146
cds-WP_003642192.1	303.715	276.598	291.775	298.952	263.833	277.01	267.209	248.785	247.599	314.038	353.197	367.571	308.301	381.168	330.739
cds-WP_003642199.1	1723.81	1854.11	1964.76	2108.04	1758.35	2009.06	747.014	1009.63	805.678	2009.39	2312.62	2162.52	2110.15	1898.2	2463.87
cds-WP_003642201.1	277.8	305.832	376.788	318.597	359.553	370.661	479.805	470.307	536.464	358.413	342.329	328.147	405.196	341.85	381.206
cds-WP_003642202.1	241.52	258.608	242.446	231.474	193.853	219.834	314.994	329.726	329.149	242.355	242.347	201.758	230.981	262.121	257.742
cds-WP_003642203.1	883.156	782.57	906.81	3083.47	2849.07	3095.42	1146.85	1217.52	1244.87	1274.36	1216.08	1157.21	1881.13	1614.23	1970.02
cds-WP_003642209.1	13582.2	15038.6	15125	24550.8	24179.3	26876.9	5155.96	6737.66	5981.67	19253	22654.6	20080.7	28919.6	20900.9	26070.7
cds-WP_003642212.1	371.092	387.912	363.144	370.7	388.51	334.187	308.168	250.489	247.599	415.303	390.147	437.143	369.961	407.38	394.724
cds-WP_003642219.1	220.789	299.086	230.901	145.205	168.113	170.544	158.96	187.441	157.206	228.701	253.215	265.532	295.577	303.624	342.455
cds-WP_003642222.1	1083.21	1242.44	959.288	1401.66	1342.49	1384.07	876.717	921.017	878.386	1160.57	1204.13	1320.7	1207.76	1219.96	1243.65
cds-WP_003642224.1	1262.54	1570.76	1625.75	1230.83	1237.12	1232.25	1725.15	1852.26	1867.8	1530.36	1474.73	1484.2	1477.89	1514.84	1580.7
cds-WP_003642225.1	43.5359	50.5972	73.4684	79.4357	90.0893	50.2759	72.1658	69.8644	70.7425	72.8203	64.1188	45.2217	66.5539	88.466	62.1825
cds-WP_003642226.1	747.366	633.027	735.734	676.485	659.582	673.302	730.435	765.1	774.237	638.316	600.978	652.815	647.921	674.963	652.466
cds-WP_003642228.1	143.046	146.17	165.829	281.014	258.202	243.493	135.555	119.281	93.3408	221.874	223.872	217.992	200.64	181.301	174.832
cds-WP_003642229.1	573.222	628.529	683.256	673.068	796.325	753.152	396.912	419.186	371.398	575.736	689.006	647.017	730.135	650.935	753.4
cds-WP_003642232.1	114.023	121.433	126.995	125.56	78.0237	102.523	150.183	142.285	118.887	104.679	99.9819	98.56	101.788	92.8347	90.1196
cds-WP_003642235.1	27.9874	25.8608	7.34684	19.6454	22.5223	24.645	28.2812	28.1162	28.4935	22.7564	23.9087	17.3929	30.3407	22.9356	11.7156
cds-WP_003642242.1	50.7919	30.3583	36.7342	51.2488	57.1102	51.2617	70.2154	86.0525	101.201	36.4102	43.4704	62.6146	41.1068	30.5808	36.0479
cds-WP_003642243.1	12.4388	10.1194	4.1982	8.54147	10.4568	10.8438	5.85128	11.0761	12.7729	3.41345	4.34704	11.5953	7.82987	13.1061	13.5179
cds-WP_003642244.1	11.4023	6.74629	3.14865	10.2498	15.283	11.8296	16.5786	5.11203	10.8079	9.10254	11.9544	10.4358	10.7661	7.64521	9.91316
cds-WP_003642245.1	15.5485	10.1194	11.545	8.54147	4.02184	7.88641	8.77693	9.37205	10.8079	9.10254	6.52056	9.27624	3.91493	8.73738	11.7156
cds-WP_003642246.1	3.10971	5.62191	5.24774	7.68733	8.04368	8.87221	3.90086	3.40802	7.86028	3.41345	7.60732	9.27624	4.89367	7.64521	5.40718
cds-WP_003642248.1	160777	178872	165997	174662	163132	195050	87686.4	111179	108571	302757	353165	332429	260142	250969	283381
cds-WP_003642250.1	439.505	459.872	473.347	401.449	337.835	393.335	309.143	358.694	346.835	446.025	401.014	425.547	419.877	366.97	461.413
cds-WP_003642253.1	1121.57	1143.5	940.396	654.277	691.757	611.197	394.962	372.326	484.39	547.29	530.339	500.917	632.262	472.911	594.79
cds-WP_003642254.1	122.315	151.792	106.004	125.56	124.677	116.325	64.3641	80.9405	86.463	111.506	120.63	128.708	138.98	102.664	127.97
cds-WP_003642256.1	149.266	148.418	130.144	154.601	157.656	126.183	128.728	152.509	114.957	155.881	177.142	194.801	204.555	217.342	175.733
cds-WP_003642259.1	1527.9	1503.3	1501.9	1394.82	1311.12	1361.39	1314.59	1416.03	1296.95	1093.44	1101.97	1050.53	1024.73	1053.95	1112.98
cds-WP_003642262.1	271.581	268.727	300.171	345.076	341.857	390.377	400.813	330.578	379.258	312.9	311.9	329.306	423.791	435.777	433.475
cds-WP_003642264.1	1746.62	1793.39	1810.47	1317.95	1144.62	1244.08	1172.21	1371.73	1272.38	2124.31	2020.29	2095.27	1971.17	2041.27	2043.01
cds-WP_003642266.1	49.7553	70.836	52.4774	47.8322	41.8272	45.3469	44.8598	63.9004	53.0569	59.1665	48.9042	54.4979	51.8729	65.5304	62.1825
cds-WP_003642267.1	93.2912	113.563	141.689	141.788	153.634	140.97	299.391	325.466	327.184	368.653	408.622	323.509	280.896	262.121	251.434
cds-WP_003642268.1	146.156	221.503	182.622	175.1	197.07	184.345	476.88	472.011	450.001	468.781	485.782	437.143	320.046	293.794	348.763
cds-WP_003642275.1	122.315	143.921	141.689	141.788	114.22	131.112	126.778	171.253	119.869	127.436	99.9819	121.751	133.108	128.876	121.662
cds-WP_003642279.1	253.959	287.842	303.32	254.536	273.485	244.479	249.655	252.193	286.9	268.525	291.252	269.011	257.407	262.121	247.829
cds-WP_003642280.1	321.336	337.314	411.423	192.183	193.048	208.99	316.945	329.726	345.852	116.057	129.324	160.015	150.725	117.955	160.413
cds-WP_003642284.1	34.2068	21.3633	20.991	34.1659	37.8053	29.574	28.2812	23.8561	31.4411	37.548	39.1233	55.6574	30.3407	51.3321	27.0359
cds-WP_003642292.1	75.6695	83.2042	88.1621	108.477	118.242	127.168	72.1658	67.3084	67.7949	108.093	121.717	129.867	135.065	105.941	109.946
cds-WP_003642293.1	662.367	577.932	662.265	612.424	601.668	613.169	553.922	532.503	564.957	788.508	728.129	749.056	644.985	691.345	712.846
cds-WP_003642294.1	918.4	739.843	833.342	620.111	667.626	601.339	639.74	690.124	633.735	885.222	965.043	881.242	807.455	825.682	861.544
cds-WP_003642296.1	317.19	308.081	321.162	290.41	255.789	291.797	118.001	144.841	161.136	227.564	215.178	248.139	182.044	171.471	205.473
cds-WP_003642297.1	1283.27	1164.86	1469.37	1159.08	1179.2	1147.47	931.329	819.629	808.626	1372.21	1342.15	1382.16	1229.29	1256	1140.01
cds-WP_003642298.1	3080.68	2806.46	2785.5	2591.48	2516.06	2444.79	939.131	1039.45	835.154	3242.78	3214.64	2920.85	2410.62	2525.1	2706.29
cds-WP_003642299.1	5.18284	3.37314	8.39639	0.854147	3.21747	0.985802	0	0	1.96507	0	1.08676	2.31906	3.91493	2.18435	5.40718
cds-WP_003642302.1	1912.47	2066.61	1966.85	2155.01	2052.75	2080.04	1479.4	1358.95	1466.92	2252.88	2236.55	2177.6	2442.92	2269.53	2398.98
cds-WP_003642303.1	201.094	203.513	265.536	50.3947	49.8708	46.3327	143.356	168.697	132.642	80.7851	78.2467	92.7624	132.129	144.167	156.808
cds-WP_003642307.1	50.7919	59.5922	66.1216	78.5815	82.0456	63.0913	155.059	127.801	141.485	130.849	126.064	131.027	123.32	114.678	121.662
cds-WP_003642310.1	1.03657	8.99505	10.4955	13.6664	11.2612	13.8012	6.8265	11.0761	5.89521	11.3782	10.8676	1.15953	22.5109	27.3043	26.1347
cds-WP_003642312.1	1409.73	1371.75	1479.86	886.605	920.197	843.846	643.641	623.668	596.398	1336.94	1318.24	1265.05	1541.5	1493	1502.29
cds-WP_003642314.1	1155.77	1204.21	1227.97	937	870.327	1043.96	742.138	827.297	736.901	1184.47	1186.74	1266.21	1558.14	1462.42	1697.85
cds-WP_003642319.1	20.7314	28.1095	25.1892	14.5205	19.3048	2.9574	16.5786	12.7801	10.8079	15.9294	27.169	16.2334	16.6385	22.9356	24.3323
cds-WP_003642325.1	4.14627	4.49753	3.14865	6.83318	8.04368	6.90061	0	0.852005	1.96507	0	1.08676	1.15953	4.89367	1.09217	1.80239
cds-WP_003642329.1	183.473	213.633	245.594	273.327	347.487	323.343	237.952	281.162	275.11	435.784	440.138	483.524	481.537	412.841	530.805
cds-WP_003642330.1	53.9016	40.4777	44.0811	52.103	53.8927	63.0913	67.2898	54.5283	74.6726	89.8876	88.0275	92.7624	65.5751	62.2538	55.8742
cds-WP_003642334.1	124.388	182.15	161.631	121.289	89.2849	120.268	143.356	123.541	110.044	171.81	206.484	156.536	122.342	132.153	139.685
cds-WP_003642336.1	578.405	486.857	540.518	449.281	402.989	421.923	371.557	482.235	463.756	620.111	582.503	544.979	664.56	625.815	694.822
cds-WP_003642338.1	1135.04	1186.22	1386.45	2284.84	2043.1	2099.76	1250.22	1089.71	1102.4	2544.16	2714.73	2577.63	2961.65	3038.42	2695.48
cds-WP_003642340.1	210.423	174.279	176.324	155.455	167.309	142.941	162.861	140.581	168.996	190.016	176.055	150.739	201.619	183.485	203.67
cds-WP_003642342.1	104.693	113.563	135.392	222.932	191.44	194.203	589.029	518.019	540.394	202.532	231.48	201.758	190.853	147.443	167.623
cds-WP_003642344.1	99.5106	124.806	98.6576	115.31	123.873	104.495	98.4966	108.205	109.061	155.881	142.366	122.91	146.81	128.876	152.302
cds-WP_003642345.1	264.325	209.135	229.851	194.746	173.744	190.26	131.654	167.845	143.45	309.486	269.516	295.68	257.407	264.306	281.173
cds-WP_003642346.1	299.568	274.349	290.725	481.739	536.514	483.043	1453.07	1416.03	1434.5	2009.39	2031.15	2021.06	625.411	547.178	627.233
cds-WP_003642350.1	187.619	186.647	183.671	193.891	176.961	212.933	295.49	327.17	369.433	182.051	219.525	177.408	165.406	163.826	167.623
cds-WP_003642351.1	58.0478	65.2141	58.7747	56.3737	57.9145	40.4179	115.075	98.8326	108.079	58.0287	72.8129	39.424	75.3625	56.793	45.961
cds-WP_003642355.1	61.1575	85.453	81.8648	109.331	141.569	114.353	61.4385	74.9764	56.987	100.128	128.238	91.6028	102.767	77.5443	115.353
cds-WP_003642356.1	21.7679	44.9753	40.9324	53.8113	47.4577	51.2617	42.9094	30.6722	27.511	44.3749	40.2101	35.9454	39.1493	36.0417	31.5419
cds-WP_003642357.1	12.4388	10.1194	9.44594	22.2078	35.3922	15.7728	4.87607	7.66804	10.8079	10.2404	19.5617	13.9144	14.681	10.9217	15.3203
cds-WP_003642358.1	4.14627	5.62191	10.4955	7.68733	11.2612	10.8438	4.87607	9.37205	7.86028	9.10254	7.60732	4.63812	8.8086	7.64521	6.30837
cds-WP_003642367.1	646.819	635.276	651.77	918.208	915.371	890.179	895.246	864.785	870.526	517.707	521.645	489.321	534.388	612.709	630.837
cds-WP_003642398.1	7.25598	4.49753	14.6937	20.4995	10.4568	10.8438	4.87607	8.52005	5.89521	15.9294	6.52056	10.4358	8.8086	4.36869	8.11077
cds-WP_003642400.1	916.327	875.893	773.518	948.958	937.089	1056.78	591.955	628.78	598.364	766.889	718.348	744.418	581.368	564.653	645.257
cds-WP_003642403.1	5.18284	4.49753	8.39639	9.39562	2.41311	3.94321	10.7274	5.96403	4.91267	9.10254	3.26028	5.79765	2.9362	12.0139	9.01196
cds-WP_003642404.1	462.31	516.091	514.279	425.365	435.163	438.682	731.41	680.752	816.486	436.922	478.174	449.897	488.388	488.201	480.338
cds-WP_003642405.1	81427.6	74183.3	69460.2	72835.7	64298.8	68236.2	70075	78744	80965.8	86086.2	79897.5	82607.2	83730.6	78207.2	87134
cds-WP_003642406.1	1432.54	1404.35	1257.36	866.959	786.672	843.846	700.204	727.612	666.158	1467.78	1305.2	1353.17	1164.69	1081.25	1295.02
cds-WP_003642409.1	7926.64	7182.55	7377.28	5393.94	4876.08	5033.5	6524.18	6165.96	6163.44	6578.86	6148.89	6164.06	6639.73	7218.17	6779.7
cds-WP_003642413.1	66.3404	57.3435	60.8738	20.4995	19.3048	24.645	92.6453	68.1604	88.4281	6.82691	6.52056	6.95718	4.89367	8.73738	8.11077
cds-WP_003642414.1	943.277	927.615	968.734	914.792	908.132	933.554	720.683	783.845	772.272	869.293	959.609	955.452	823.115	815.853	896.69
cds-WP_003642419.1	254.996	287.842	437.662	498.822	513.187	480.085	436.896	458.379	450.983	341.345	369.498	318.871	518.729	513.321	506.472
cds-WP_003642420.1	1898.99	1792.26	2385.62	2283.99	2458.95	2317.62	2285.9	2358.35	2366.93	2071.97	1883.35	1959.6	2065.13	2102.43	2402.59
cds-WP_003642421.1	233.228	250.737	273.932	202.433	168.917	191.246	216.497	246.229	221.07	213.91	181.489	198.28	248.598	180.208	182.042
cds-WP_003642422.1	6167.58	6052.55	5935.2	4099.91	4001.73	3913.63	5256.4	5413.64	5599.46	5054.19	4781.74	4887.42	4518.81	4615.52	4447.4
cds-WP_003642423.1	729.744	692.619	699	370.7	397.358	391.363	545.145	560.619	561.027	601.906	542.293	557.734	459.026	532.98	495.658
cds-WP_003642424.1	2454.59	2439.91	2524.17	1579.32	1447.86	1567.42	1508.66	1761.09	1588.76	2120.89	2101.79	2134.69	1615.89	1649.18	1662.71
cds-WP_003642425.1	633.343	543.076	584.599	340.805	352.313	309.542	280.862	297.35	256.442	527.947	575.983	478.886	553.963	454.344	538.014
cds-WP_003642426.1	1146.44	1115.39	843.837	583.383	575.928	555.006	1050.31	1099.09	1185.92	655.383	598.805	666.729	896.52	956.743	896.69
cds-WP_003642427.1	14072.5	13410.5	13785.8	17830.3	16957.7	16285.4	8811.06	8629.96	8060.71	12744.7	12453.2	12608.7	10187.6	10444.4	10631.4
cds-WP_003642428.1	1715.52	1709.06	1580.62	1840.69	1821.09	1710.37	2544.33	2366.02	2229.37	2157.3	2061.58	2081.36	2356.79	2149.4	2149.35
cds-WP_003642429.1	1657.47	1650.59	1524.99	1447.78	1666.65	1528.98	2095.73	1901.68	1960.16	1831.89	1832.28	1793.79	1945.72	2078.4	1931.26
cds-WP_003642431.1	419.81	428.389	463.901	361.304	383.684	358.832	603.657	501.831	489.302	352.724	410.795	393.081	453.153	482.74	406.44
cds-WP_003642432.1	431.213	409.275	479.644	322.868	384.488	319.4	567.574	500.127	492.25	309.486	304.293	340.902	437.494	502.399	355.071
cds-WP_003642434.1	6968.85	6358.38	5970.88	11324.3	10818.8	11365.3	9487.86	9668.55	10449.3	2976.53	3001.63	3063.48	5604.23	5772.13	5537.85
cds-WP_003642437.1	312.007	283.344	251.892	324.576	331.4	328.272	303.292	317.798	289.848	216.185	173.882	172.77	369.961	366.97	330.739
cds-WP_003642440.1	444.688	374.419	554.162	445.011	472.969	447.554	525.64	527.391	504.04	440.335	474.914	506.714	637.155	594.142	609.209
cds-WP_003642441.1	394.933	407.026	408.275	516.759	520.426	494.872	528.566	506.091	571.835	460.816	550.987	591.36	700.773	732.848	784.942
cds-WP_003642449.1	32.1336	33.7314	43.0315	36.7283	47.4577	38.4463	28.2812	29.8202	28.4935	50.064	29.3425	33.6264	17.6172	34.9495	25.2335
cds-WP_003642452.1	62.1941	96.6968	90.2612	76.8733	96.5242	72.9493	105.323	94.5725	92.3583	106.955	94.5481	91.6028	90.0435	92.8347	94.6256
cds-WP_003642453.1	174.144	199.016	147.986	133.247	151.221	142.941	155.059	197.665	210.262	143.365	152.146	141.463	139.959	152.904	139.685
cds-WP_003642454.1	832.365	814.052	922.554	685.88	674.061	622.041	816.254	695.236	667.141	847.674	803.115	890.519	790.816	828.959	763.313
cds-WP_003642458.1	60.121	86.5774	88.1621	102.498	125.481	118.296	74.1163	93.7205	75.6552	121.746	88.0275	97.4005	82.2136	84.0973	100.934
cds-WP_003642460.1	25.9142	41.6021	47.2297	282.723	333.009	330.244	76.0667	79.2365	97.2709	128.573	135.845	105.517	107.661	77.5443	121.662
cds-WP_003642461.1	6.21941	2.24876	5.24774	29.041	34.5878	28.5882	3.90086	8.52005	10.8079	20.4807	15.2146	16.2334	8.8086	5.46086	11.7156
cds-WP_003642464.1	1765.28	1617.99	1742.25	1879.98	1775.24	2047.51	1260.95	1416.88	1345.09	2222.16	1990.94	2009.46	1817.51	1674.3	1929.46
cds-WP_003642467.1	252.923	251.861	264.486	402.303	440.794	386.434	221.374	204.481	192.577	471.057	489.042	492.8	455.111	447.791	401.934
cds-WP_003642468.1	1223.15	1377.37	1379.11	2155.87	1816.26	2123.42	1455.99	1639.26	1515.07	2774	3062.49	2784.03	2526.11	2319.77	2462.97
cds-WP_003642473.1	1714.48	1848.48	1590.07	1179.58	1037.64	1145.5	1293.13	1747.46	1688.98	2916.23	2910.34	2919.7	2468.37	2211.65	2631.49
cds-WP_003642475.1	43.5359	47.224	45.1306	52.103	42.6315	66.0487	36.0829	27.2642	52.0743	64.8556	56.5115	59.136	46.0005	38.226	48.6646
cds-WP_003642476.1	1107.06	998.451	824.945	809.732	764.954	788.641	656.319	736.984	737.883	733.892	754.211	760.651	826.051	931.623	963.379
cds-WP_003642477.1	23.8411	25.8608	38.8333	44.4157	26.5442	26.6166	41.9342	36.6362	62.8822	54.6153	68.4659	66.0932	48.9367	66.6225	76.6017
cds-WP_003642478.1	35.2433	37.1046	45.1306	46.124	41.8272	64.0771	52.6616	53.6763	79.5853	84.1985	72.8129	86.9647	66.5539	83.0051	72.9969
cds-WP_003642481.1	32.1336	24.7364	28.3378	27.3327	44.2403	31.5456	23.4051	22.1521	26.5284	30.7211	38.0366	37.1049	24.4683	29.4887	39.6526
cds-WP_003642482.1	876.937	841.037	782.964	852.439	929.85	893.136	793.824	807.701	857.753	755.511	835.718	764.13	652.815	624.723	727.265
cds-WP_003642485.1	946.387	959.098	799.756	439.032	439.185	517.546	327.672	312.686	295.743	1487.13	1468.21	1564.21	1425.04	1514.84	1463.54
cds-WP_003642486.1	801.268	744.341	764.072	838.773	841.369	858.633	623.162	597.255	621.944	1240.22	1213.91	1334.62	1101.07	1073.61	1194.99
cds-WP_003642487.1	1358.94	1418.97	1430.54	1122.35	1072.22	1113.96	788.948	817.925	762.447	2383.73	2451.73	2375.88	2167.89	2151.58	2291.74
cds-WP_003642488.1	6088.8	5940.11	5393.63	4138.34	4127.21	3957.99	1964.08	1936.61	1726.31	7641.58	7332.37	7750.3	5922.31	5837.66	5869.49
cds-WP_003642489.1	84.9986	83.2042	92.3603	104.206	97.3286	117.31	69.2402	58.7883	55.0219	121.746	128.238	156.536	110.597	96.1112	114.452
cds-WP_003642490.1	15300.8	14943	15595.2	6289.09	5735.95	5821.16	16447	18536.2	13317.3	11809.4	10966.5	11620.8	3146.63	2485.78	3478.62
cds-WP_003642493.1	479.931	559.942	624.482	1497.32	1419.71	1511.23	1083.46	1108.46	937.338	1382.45	1386.71	1335.78	1101.07	997.154	1080.53
cds-WP_003642495.1	71.5232	100.07	85.0135	51.2488	68.3713	68.0203	46.8103	62.1964	45.1966	122.884	179.315	120.591	93.9584	85.1895	96.428
cds-WP_003642496.1	231.155	248.488	256.09	233.182	218.788	244.479	201.869	244.525	204.367	166.121	180.402	192.482	174.215	193.315	224.398
cds-WP_003642499.1	158.595	222.628	195.216	213.537	274.29	233.635	204.795	175.513	222.053	191.153	219.525	226.108	205.534	214.066	209.979
cds-WP_003642502.1	242.557	283.344	261.338	528.717	494.687	614.154	519.789	485.643	608.189	218.461	218.439	220.311	899.456	988.416	949.861
cds-WP_003642504.1	30.0605	40.4777	35.6847	28.1869	29.7616	34.5031	41.9342	49.4163	26.5284	22.7564	24.9955	27.8287	20.5534	18.5669	24.3323
cds-WP_003642505.1	321.336	328.319	299.121	253.682	222.81	241.521	273.06	282.866	265.284	375.48	312.987	317.711	278.939	247.923	244.224
cds-WP_003642507.1	653.038	661.136	731.536	481.739	465.729	538.248	727.51	738.688	734.936	1319.87	1318.24	1312.59	1114.78	1075.79	1121.99
cds-WP_003642508.1	125.425	127.055	102.856	261.369	215.571	258.28	141.406	174.661	112.009	121.746	110.849	105.517	131.15	109.217	144.191
cds-WP_003642510.1	1308.15	1400.98	1335.03	1154.81	1106.81	1316.05	2029.42	2234.81	2341.38	1466.65	1455.17	1607.11	1249.84	1222.14	1463.54
cds-WP_003642512.1	578.405	544.201	493.288	527.009	481.817	447.554	453.474	373.178	423.472	565.495	564.028	557.734	646.943	757.968	583.074
cds-WP_003642515.1	260.179	296.837	252.941	225.495	227.636	215.891	250.63	207.889	183.734	293.557	257.562	278.287	293.62	338.573	267.655
cds-WP_003642516.1	200.058	181.025	204.662	131.539	156.047	127.168	161.886	157.621	138.537	169.535	190.183	186.684	170.3	182.393	150.5
cds-WP_003642519.1	686.208	645.395	645.473	551.779	562.254	613.169	536.368	639.856	568.888	954.629	986.778	902.114	450.217	484.925	469.523
cds-WP_003642521.1	541.089	527.335	530.022	234.891	296.008	278.982	393.986	382.55	312.446	517.707	533.599	589.041	484.473	471.819	456.005
cds-WP_003642522.1	71.5232	83.2042	98.6576	74.3108	91.698	65.0629	62.4137	79.2365	57.9695	86.4741	60.8585	67.2527	63.6177	63.346	66.6885
cds-WP_003642528.1	111.949	230.498	145.887	97.3728	91.698	144.913	176.514	199.369	171.944	208.221	205.398	211.034	123.32	151.812	116.254
cds-WP_003642531.1	3353.3	3264.08	2966.03	2553.9	2292.45	2492.11	2624.3	3045.92	2839.52	3044.8	2969.03	2982.31	2603.43	2492.34	2852.29
cds-WP_003642534.1	3884.02	3753.19	3860.24	3301.28	3351	3132.88	1904.59	1979.21	1862.89	4873.27	4785	4915.25	4733.15	4298.79	4675.41
cds-WP_003642537.1	410.481	426.141	406.175	671.36	612.929	682.175	629.013	715.684	703.495	848.812	892.23	869.647	736.007	716.465	756.104
cds-WP_003642538.1	903.888	848.908	909.959	812.294	813.216	769.911	661.195	664.564	679.914	951.216	1010.69	975.164	1090.31	980.771	1030.97
cds-WP_003642540.1	1630.52	1755.16	1816.77	1856.92	1734.22	1759.66	1770.99	1909.34	1840.29	2565.78	2571.27	2625.17	2682.71	2534.93	2854.99
cds-WP_003642545.1	507.919	526.211	650.72	384.366	423.098	416.994	590.98	502.683	544.324	654.245	731.389	733.982	459.026	491.478	438.883
cds-WP_003642546.1	45.609	57.3435	35.6847	37.5825	55.5014	32.5315	40.959	37.4882	31.4411	76.2338	66.2923	42.9026	40.1281	17.4748	33.3443
cds-WP_003642548.1	149.266	111.314	124.896	108.477	90.0893	94.6369	112.15	124.393	124.782	161.57	151.06	133.346	156.597	135.429	131.575
cds-WP_003642551.1	428.103	504.847	518.477	614.986	635.451	622.041	459.326	399.59	371.398	618.973	664.01	649.337	820.178	752.507	866.05
cds-WP_003642553.1	205.241	285.593	214.108	226.349	259.007	252.365	311.093	339.95	263.319	278.765	230.393	205.237	222.172	211.881	266.754
cds-WP_003642554.1	321.336	326.071	267.635	336.534	390.119	338.13	373.507	329.726	312.446	301.522	324.941	296.84	335.705	323.283	287.482
cds-WP_003642555.1	115.059	133.801	114.401	111.893	159.265	128.154	96.5462	106.501	94.3233	108.093	114.11	99.7195	115.491	109.217	96.428
cds-WP_003642562.1	13394.5	13843.4	14013.6	17218.8	15527.5	17418.1	16435.3	20418.3	19837.4	26900.3	26456.1	27776.5	24195.3	20766.6	25550.7
cds-WP_003642563.1	5273.02	5173.28	4573.93	3751.41	3632.53	3679.01	3094.35	3455.73	3174.57	4056.32	3797.14	4042.12	3368.8	3058.08	3519.17
cds-WP_003642567.1	156.522	130.428	180.522	107.623	117.438	134.069	94.5957	106.501	87.4456	193.429	154.32	189.003	114.512	87.3738	109.045
cds-WP_003642569.1	432.249	407.026	530.022	838.773	762.541	864.548	528.566	641.56	740.831	458.541	415.142	456.855	508.941	403.012	466.82
cds-WP_003642570.1	23.8411	25.8608	30.4369	73.4567	109.394	98.5802	20.4795	23.8561	13.7555	28.4454	20.6484	28.9882	11.7448	13.1061	19.8263
cds-WP_003642573.1	203.167	212.508	214.108	153.747	140.764	149.842	255.506	218.113	247.599	200.256	202.137	198.28	138.98	159.457	183.844
cds-WP_003642574.1	35.2433	59.5922	53.527	25.6244	34.5878	34.5031	62.4137	66.4564	43.2315	31.8589	38.0366	37.1049	40.1281	43.6869	24.3323
cds-WP_003642575.1	89.1449	59.5922	104.955	56.3737	57.9145	42.3895	95.571	87.7565	87.4456	97.8523	109.763	98.56	47.9579	75.3599	67.5897
cds-WP_003642576.1	214.57	232.747	256.09	116.164	103.764	108.438	273.06	235.153	268.232	88.7498	81.507	78.848	156.597	167.102	148.697
cds-WP_003642577.1	190.729	190.02	225.653	64.061	76.415	65.0629	157.009	160.177	138.537	79.6472	52.1645	64.9337	101.788	119.047	129.772
cds-WP_003642578.1	1422.17	1589.88	1338.17	1259.87	1237.92	1191.83	1263.88	1300.16	1411.9	977.385	983.518	1071.41	814.306	729.571	856.137
cds-WP_003642580.1	2815.32	2718.75	2469.59	2098.64	2271.54	2251.57	1831.45	1714.23	1674.24	2677.29	2598.44	2692.43	1891.89	1942.97	1988.04
cds-WP_003642583.1	1136.08	1153.62	1160.8	1317.95	1353.75	1397.87	1956.28	2080.6	2001.42	1405.2	1537.76	1421.58	1618.82	1451.5	1532.03
cds-WP_003642587.1	8974.61	8984.93	6763.29	357.034	331.4	291.797	1775.86	1819.03	1130.9	5094.01	4764.35	4740.16	281.875	179.116	258.643
cds-WP_003642588.1	952.607	998.451	723.139	35.8742	37.8053	22.6734	169.687	198.517	82.5329	540.463	573.809	505.555	32.2982	31.673	29.7395
cds-WP_003642599.1	87.0718	107.941	131.194	134.101	148.808	148.856	173.588	203.629	189.629	76.2338	42.3836	48.7002	78.2987	120.139	94.6256
cds-WP_003642610.1	1226.26	1150.24	1073.69	983.978	1188.86	1056.78	1239.5	928.685	978.604	418.717	457.526	471.929	745.795	889.028	721.858
cds-WP_003642611.1	1521.68	1571.89	1433.68	1395.68	1581.39	1461.94	1755.39	1518.27	1492.47	688.38	685.745	765.289	1179.37	1404.53	1279.7
cds-WP_003642615.1	755.659	694.868	660.166	781.545	699.801	692.033	491.508	569.139	505.023	444.887	427.097	418.59	369.961	377.892	431.673
cds-WP_003642616.1	2844.34	2708.64	2483.23	2928.87	2552.26	2747.43	1712.48	1892.3	1830.46	2777.41	2674.52	2979.99	2360.7	2171.24	2517.04
cds-WP_003642617.1	176.217	163.035	189.968	208.412	229.245	226.734	187.241	132.913	162.118	194.567	174.968	179.727	114.512	158.365	125.266
cds-WP_003642620.1	29.0239	25.8608	26.2387	346.784	385.292	518.532	144.332	139.729	105.131	77.3716	57.5983	76.5289	75.3625	81.9129	104.539
cds-WP_003642621.1	178.29	226.001	206.761	208.412	215.571	201.104	189.191	181.477	217.14	225.288	240.174	219.151	226.087	282.873	253.236
cds-WP_003642623.1	2438.01	2460.15	2088.6	2221.64	2009.31	2152.99	1662.74	1842.03	1635.92	1379.04	1382.36	1352.01	2108.19	1944.07	2208.83
cds-WP_003642628.1	2095.94	2077.86	2260.73	1942.33	1810.63	1909.5	2179.6	2311.49	2163.54	1736.31	1776.85	1760.17	2044.57	1983.39	2312.47
cds-WP_003642630.1	10808.3	11457.4	11166.2	15595	13802.2	15468.2	5626.01	7029.89	5562.13	31963.6	34090.6	32804.2	27144.2	26856.5	28812.1
cds-WP_003642633.1	1953.93	1838.36	1591.12	1002.77	998.221	1001.57	1116.62	1321.46	1129.91	1683.97	1521.46	1601.31	1433.84	1442.76	1528.43
cds-WP_003642638.1	962.972	1082.78	1008.62	590.216	587.993	602.325	1070.78	1268.64	1109.28	953.491	931.353	862.69	868.136	952.374	966.984
cds-WP_003642643.1	744.256	763.455	631.828	228.911	184.2	214.905	243.803	268.382	256.442	290.144	311.9	296.84	241.747	266.49	278.47
cds-WP_003642650.1	3396.84	3260.71	2991.21	2042.27	1994.83	1946.96	2480.94	2475.07	2301.1	2153.89	2247.42	1996.71	2438.02	2336.16	2418.81
cds-WP_003642651.1	290.239	300.21	302.27	240.87	245.332	242.507	266.233	287.978	254.476	212.772	194.53	241.182	240.768	242.462	255.039
cds-WP_003642652.1	1269.8	1249.19	1205.93	1076.23	1023.96	1043.96	997.644	1048.82	1144.65	980.799	1066.11	1004.15	1225.37	1212.31	1283.3
cds-WP_003642653.1	48.7187	44.9753	26.2387	37.5825	40.2184	31.5456	31.2068	40.8962	51.0918	27.3076	21.7352	23.1906	53.8303	52.4243	62.1825
cds-WP_003642655.1	239.447	268.727	255.04	258.807	271.072	298.698	242.828	326.318	299.673	317.451	304.293	297.999	259.364	303.624	331.64
cds-WP_003642658.1	1937.35	1831.62	2240.79	2890.43	2696.24	2802.63	1839.25	1907.64	1795.09	2393.97	2232.2	2426.9	2034.79	2115.54	2107.9
cds-WP_003642664.1	829.255	871.396	730.486	646.589	703.018	655.558	839.659	767.656	793.888	955.767	955.262	929.943	958.18	979.679	886.777
cds-WP_003642665.1	149.266	185.523	138.54	99.0811	135.134	129.14	150.183	93.7205	123.799	137.676	131.498	154.217	137.023	164.918	120.76
cds-WP_003642670.1	1064.56	1278.42	1215.38	1218.01	1195.29	1192.82	1253.15	1496.12	1198.69	2615.84	2949.47	2854.76	2460.54	2189.81	2570.21
cds-WP_003642671.1	511.028	549.823	526.874	238.307	248.55	271.095	295.49	356.138	354.695	611.008	640.101	666.729	409.11	399.735	491.152
cds-WP_003642672.1	402.189	434.011	392.531	222.078	260.615	197.16	317.92	304.166	272.162	455.127	455.352	512.512	362.131	344.034	338.85
cds-WP_003642673.1	915.29	968.093	851.184	573.133	497.1	558.949	673.873	639.004	687.774	1261.84	1195.44	1217.51	968.946	847.526	863.346
cds-WP_003642674.1	4420.97	4181.58	3830.85	5815.03	6285.33	5737.37	2045.02	2186.24	2112.45	3476.03	3185.29	3448.44	3876.76	3455.63	3995.9
cds-WP_003642679.1	251.886	220.379	205.712	205.849	180.983	188.288	155.059	183.181	168.013	170.673	190.183	200.599	132.129	176.932	176.634
cds-WP_003642687.1	3491.16	3332.67	3042.64	2875.06	3047.75	2861.78	1810.97	1730.42	1498.37	2470.2	2356.1	2635.61	2540.79	2550.22	2549.48
cds-WP_003642691.1	564.93	616.161	590.896	461.24	434.359	452.483	295.49	345.914	322.271	667.899	581.416	600.636	507.963	499.123	531.706
cds-WP_003642692.1	913.217	879.266	1022.26	1258.16	1237.92	1124.8	1131.25	1170.65	1190.83	955.767	912.878	1009.95	1077.59	1061.59	1169.75
cds-WP_003642695.1	729.744	675.753	589.846	530.425	494.687	472.199	585.128	538.467	525.656	580.287	631.407	599.477	649.879	653.119	607.406
cds-WP_003642697.1	310.971	353.056	281.279	294.681	321.747	302.641	309.143	347.618	383.188	230.977	239.087	245.82	185.959	208.605	223.497
cds-WP_003642701.1	4.14627	8.99505	13.6441	0	9.65242	0.985802	14.6282	8.52005	4.91267	5.68909	14.1279	5.79765	2.9362	4.36869	4.50598
cds-WP_003642703.1	20057.6	19607	17016.3	17806.4	17112.1	17577.8	16623.5	17444.8	16589.1	18083.3	17454.4	17758.2	14569.4	14544.5	15265.4
cds-WP_003642712.1	8.29255	7.87067	7.34684	4.27074	4.02184	4.92901	10.7274	10.2241	11.7904	2.27564	4.34704	10.4358	4.89367	6.55304	6.30837
cds-WP_003642713.1	17.6217	12.3682	20.991	23.062	17.6961	8.87221	44.8598	28.9682	43.2315	9.10254	7.60732	8.11671	14.681	20.7513	19.8263
cds-WP_003642715.1	5.18284	3.37314	5.24774	0.854147	3.21747	7.88641	5.85128	10.2241	7.86028	0	2.17352	3.47859	6.85113	7.64521	1.80239
cds-WP_003642716.1	8.29255	6.74629	5.24774	6.83318	4.82621	5.91481	9.75214	7.66804	7.86028	2.27564	3.26028	8.11671	3.91493	9.82955	5.40718
cds-WP_003642719.1	6.21941	10.1194	9.44594	5.12488	8.84805	7.88641	8.77693	14.4841	7.86028	6.82691	4.34704	3.47859	8.8086	8.73738	9.91316
cds-WP_003642722.1	393.896	413.772	372.59	351.055	323.356	363.761	358.879	345.914	358.625	461.954	453.179	415.112	328.854	346.219	321.727
cds-WP_003642723.1	603.283	536.33	542.617	609.007	655.56	597.396	519.789	545.283	521.726	857.915	874.842	815.149	550.048	575.575	574.062
cds-WP_003642726.1	124.388	115.811	138.54	134.101	136.743	114.353	230.15	178.069	226.965	71.6825	72.8129	60.2955	97.8733	96.1112	105.44
cds-WP_003642727.1	86.0352	87.7018	96.5585	69.1859	66.7626	81.8215	143.356	103.093	118.887	69.4069	43.4704	45.2217	76.3412	63.346	61.2813
cds-WP_003642732.1	24.8776	14.617	23.0901	322.014	314.508	413.051	63.3889	52.8243	43.2315	22.7564	17.3882	22.0311	57.7453	66.6225	83.8113
cds-WP_003642737.1	86.0352	113.563	76.6171	132.393	115.829	106.467	38.0333	61.3444	56.987	122.884	144.539	131.027	103.746	62.2538	77.5029
cds-WP_003642738.1	5959.23	5454.38	5565.76	3483.21	3046.95	3309.34	3279.64	3824.65	3884.94	4369.22	4301.39	4460.71	3398.16	3207.71	3794.94
cds-WP_003642739.1	2298.07	2118.34	2445.45	1649.36	1610.35	1758.67	1949.45	2057.59	2175.33	2481.58	2587.57	2716.78	2616.15	2570.97	2759.46
cds-WP_003642741.1	5.18284	8.99505	1.04955	2.56244	5.63058	1.9716	3.90086	2.55601	0.982535	4.55127	6.52056	5.79765	0.978733	7.64521	3.60479
cds-WP_003642742.1	4.14627	7.87067	8.39639	11.1039	5.63058	6.90061	3.90086	4.26002	9.82535	10.2404	7.60732	12.7548	7.82987	4.36869	15.3203
cds-WP_003642743.1	663.404	669.007	655.968	737.983	756.911	719.635	583.178	644.116	636.682	559.806	534.686	513.672	582.346	574.483	657.873
cds-WP_003642744.1	498.59	459.872	452.356	363.013	357.944	340.102	432.02	392.774	351.747	408.477	403.188	366.411	445.324	440.146	446.993
cds-WP_003642746.1	1472.96	1568.51	2068.66	1827.02	2024.6	1997.23	1412.11	1390.47	1431.55	1630.49	1670.35	1668.56	1956.49	1648.09	2085.37
cds-WP_003642747.1	195.911	201.264	247.694	190.475	203.505	214.905	256.481	264.122	305.568	238.942	220.612	230.746	316.131	359.325	380.305
cds-WP_003642748.1	41.4627	70.836	72.4189	33.3117	42.6315	46.3327	43.8846	59.6403	46.1791	28.4454	43.4704	41.7431	34.2557	41.5026	42.3562
cds-WP_003642750.1	557.674	598.171	539.468	662.818	649.125	715.692	700.204	671.38	699.565	673.588	657.49	667.889	836.817	787.456	865.148
cds-WP_003642754.1	772.244	833.167	765.121	1207.76	1114.85	1103.11	643.641	621.964	719.215	565.495	571.636	483.524	487.409	585.404	532.607
cds-WP_003642756.1	1556.93	1560.64	1521.85	1312.82	1315.14	1279.57	1317.51	1407.51	1358.85	1456.41	1447.56	1505.07	1393.72	1454.77	1371.62
cds-WP_003642757.1	821.999	736.47	994.972	488.572	538.122	479.1	723.609	646.672	649.455	796.472	754.211	796.597	706.645	788.549	658.775
cds-WP_003642758.1	802.304	805.057	961.387	1118.08	1072.22	1045.94	1549.61	1647.78	1706.66	744.133	705.307	694.558	679.241	688.069	716.451
cds-WP_003642761.1	54.9381	51.7216	43.0315	30.7493	31.3704	47.3185	48.7607	33.2282	38.3188	39.8236	47.8174	51.0193	62.6389	39.3182	50.467
cds-WP_003642762.1	72.5598	69.7117	60.8738	45.2698	37.0009	44.3611	46.8103	34.0802	48.1442	64.8556	64.1188	67.2527	56.7665	58.9773	45.961
cds-WP_003642763.1	97.4375	128.18	100.757	104.206	117.438	102.523	92.6453	117.577	78.6028	143.365	130.411	146.101	112.554	102.664	138.784
cds-WP_003642764.1	5.18284	4.49753	5.24774	3.41659	0.804368	2.9574	1.95043	11.9281	10.8079	3.41345	3.26028	15.0739	0.978733	3.27652	0.901196
cds-WP_003642766.1	0	0	1.04955	0	0	0	0.975214	0	0	0	0	0	0	0	0
cds-WP_003642767.1	3.10971	1.12438	1.04955	0	0.804368	0	0.975214	0.852005	0.982535	0	0	0	0	0	0.901196
cds-WP_003642768.1	1.03657	7.87067	9.44594	4.27074	2.41311	3.94321	3.90086	4.26002	1.96507	5.68909	3.26028	3.47859	0.978733	3.27652	1.80239
cds-WP_003642771.1	17.6217	20.2389	22.0405	18.7912	22.5223	20.7018	13.653	7.66804	15.7206	22.7564	23.9087	22.0311	9.78733	9.82955	18.0239
cds-WP_003642772.1	587.734	651.017	709.495	681.61	708.649	655.558	615.36	601.515	573.8	1002.42	1124.8	1025.02	1126.52	1097.63	1145.42
cds-WP_003642773.1	1290.53	1454.95	1631	1595.55	1650.56	1514.19	1338.97	1325.72	1232.1	2331.39	2450.64	2425.74	2465.43	2406.06	2645.01
cds-WP_003642774.1	179.326	201.264	210.959	205.849	222.81	241.521	236.977	234.301	228.931	199.118	229.306	282.925	355.28	237.001	315.419
cds-WP_003642778.1	887.303	973.714	958.238	671.36	560.645	762.025	908.899	1272.9	1223.26	670.175	792.248	577.446	681.198	688.069	752.499
cds-WP_003642784.1	462.31	413.772	326.41	211.829	156.047	201.104	284.762	368.918	374.346	139.952	171.708	148.42	139.959	242.462	136.081
cds-WP_003642792.1	330.665	344.061	428.216	73.4567	82.0456	98.5802	121.902	139.729	124.782	12.516	11.9544	8.11671	12.7235	3.27652	14.4191
cds-WP_003642805.1	346.214	306.956	351.599	131.539	133.525	164.629	196.993	226.633	248.581	60.3043	71.7261	54.4979	63.6177	57.8851	41.455
cds-WP_003642815.1	690.355	814.052	948.792	242.578	270.268	312.499	277.936	332.282	273.145	179.775	221.699	200.599	180.087	129.969	156.808
cds-WP_003642819.1	22654.2	22822.7	27492.9	4389.46	4558.36	5987.76	6102.89	6484.61	6241.06	232.115	254.302	249.299	323.961	274.135	338.85
cds-WP_003642820.1	898.705	998.451	1265.76	153.747	199.483	252.365	288.663	311.834	207.315	11.3782	7.60732	5.79765	11.7448	14.1982	8.11077
cds-WP_003642822.1	2546.85	2825.57	3528.58	554.342	649.93	738.365	958.635	913.349	794.87	25.032	32.6028	32.4668	34.2557	32.7652	35.1467
cds-WP_003642825.1	18581.5	18244.2	22596.8	3088.6	3142.67	4399.63	4978.47	5833.68	5320.42	190.016	192.356	178.568	236.853	245.739	266.754
cds-WP_003642826.1	9813.2	9650.57	11813.7	1938.06	1876.59	2819.39	2792.04	3138.79	2946.62	78.5094	93.4613	85.8052	136.044	107.033	123.464
cds-WP_003642831.1	2768.67	2875.04	3366.95	607.299	661.191	872.434	905.974	1020.7	891.159	45.5127	29.3425	39.424	31.3195	40.4104	57.6766
cds-WP_003642832.1	4096.52	3994.93	4697.78	740.546	907.328	1231.27	1212.19	1403.25	1276.31	59.1665	49.9909	55.6574	93.9584	85.1895	75.7005
cds-WP_003642835.1	2304.29	2174.55	2363.58	2596.61	2564.33	2513.79	1823.65	1919.57	1776.42	2606.74	2561.49	2563.72	3407.95	3357.34	3662.46
cds-WP_003642836.1	3807.32	5058.59	3946.3	7004.86	6277.29	7056.37	12645.6	12333.6	11988.9	5917.79	6968.3	5883.45	2861.82	2021.61	2318.78
cds-WP_003642841.1	229.082	219.254	270.784	222.932	181.787	244.479	202.844	210.445	208.297	230.977	215.178	200.599	178.129	208.605	191.955
cds-WP_003642842.1	4413.71	3993.8	4265.37	2714.48	2529.74	2816.44	2626.25	2666.78	2275.55	3638.74	3473.28	3436.85	3177.95	3044.98	3369.57
cds-WP_003642847.1	3409.27	3104.42	3830.85	4661.94	4212.48	4181.77	2867.13	2734.94	2941.71	12754.9	11588.1	11969.8	7423.69	7479.2	7606.1
cds-WP_003642849.1	19.6948	15.7413	25.1892	21.3537	23.3267	13.8012	30.2316	23.0041	30.4586	34.1345	27.169	41.7431	44.043	42.5947	27.9371
cds-WP_003642854.1	3472.5	3265.2	2465.39	2742.67	2228.1	2570.97	1850.96	2135.12	2156.66	3358.84	3232.02	3116.82	2558.41	3407.58	2606.26
cds-WP_003642855.1	7198.97	7176.93	5180.57	4610.69	3766.05	4304.01	3481.51	4196.12	4006.78	6251.17	6259.74	5826.64	5167.71	6135.83	5206.21
cds-WP_003642857.1	6105.39	6094.15	5114.45	3318.36	3137.84	3225.54	2691.59	3160.94	3093.02	4817.52	4694.8	4527.96	4228.13	4399.27	3998.61
cds-WP_003642858.1	488.224	443.006	483.842	402.303	307.269	362.775	297.44	355.286	315.394	428.957	439.051	395.4	421.834	429.224	467.721
cds-WP_003642862.1	64.2673	47.224	64.0225	61.4986	54.6971	90.6937	37.0581	52.8243	41.2665	79.6472	98.8951	66.0932	55.7878	83.0051	72.9969
cds-WP_003642863.1	23.8411	29.2339	16.7928	23.062	17.6961	16.7586	7.80171	11.0761	8.84281	29.5833	23.9087	24.3501	13.7023	16.3826	22.5299
cds-WP_003642864.1	1.03657	2.24876	11.545	3.41659	2.41311	2.9574	1.95043	0.852005	0.982535	3.41345	5.4338	3.47859	2.9362	2.18435	1.80239
cds-WP_003642866.1	20.7314	32.6071	30.4369	24.7703	24.1311	30.5598	17.5539	11.0761	19.6507	15.9294	19.5617	25.5096	23.4896	20.7513	18.9251
cds-WP_003642867.1	17.6217	20.2389	22.0405	34.1659	15.283	25.6308	27.306	21.3001	25.5459	12.516	29.3425	24.3501	31.3195	25.12	28.8383
cds-WP_003642868.1	214.57	149.543	152.185	253.682	217.984	242.507	161.886	108.205	105.131	176.362	164.101	162.334	223.151	209.697	218.09
cds-WP_003642901.1	13.4754	0	10.4955	11.1039	10.4568	16.7586	12.6778	4.26002	3.93014	13.6538	11.9544	4.63812	8.8086	7.64521	9.91316
cds-WP_003642905.1	422.92	384.539	387.284	358.742	345.878	343.059	411.54	375.734	363.538	458.541	505.343	424.388	500.133	435.777	468.622
cds-WP_003642906.1	7.25598	6.74629	5.24774	6.83318	8.84805	9.85802	6.8265	7.66804	8.84281	6.82691	1.08676	4.63812	3.91493	5.46086	4.50598
cds-WP_003642907.1	80.8524	175.404	110.203	446.719	350.705	500.787	135.555	149.953	149.345	97.8523	80.4202	80.0075	87.1073	46.9634	58.5778
cds-WP_003642908.1	41.4627	71.9604	44.0811	215.245	197.875	258.28	48.7607	64.7524	79.5853	30.7211	28.2558	40.5835	32.2982	26.2121	40.5538
cds-WP_003642909.1	13.4754	10.1194	20.991	35.8742	41.8272	42.3895	13.653	17.8921	12.7729	11.3782	3.26028	0	3.91493	1.09217	3.60479
cds-WP_003642916.1	15.5485	4.49753	7.34684	11.1039	12.0655	14.787	5.85128	6.81604	10.8079	3.41345	4.34704	3.47859	10.7661	3.27652	4.50598
cds-WP_003642922.1	630.234	656.639	633.928	741.4	657.973	825.116	461.276	541.875	476.529	563.22	495.562	497.438	407.153	399.735	412.748
cds-WP_003642923.1	139.937	95.5724	123.847	104.206	95.7198	107.452	79.9675	89.4605	83.5154	109.231	95.6349	99.7195	88.086	74.2677	91.922
cds-WP_003642929.1	16355	15949.4	13651.5	17502.3	16187.1	16268.7	17337.4	16902.1	17707.2	18573.7	18077.2	17185.4	14763.2	15503.4	15085.1
cds-WP_003642931.1	15557.9	14937.4	14454.4	12465.4	11229	12157.9	6161.4	7080.16	5882.43	38891.7	39678.7	37670.8	44971.8	40134.1	44506.5
cds-WP_003642932.1	69154.7	62147.9	51056.4	53187.8	44837.1	47865.6	47645.1	51685.2	55463.1	131303	115216	123175	78960.3	79779.9	84347.5
cds-WP_003642933.1	138.9	187.772	116.5	342.513	329.791	339.116	187.241	149.953	143.45	220.737	185.836	166.972	196.725	182.393	172.128
cds-WP_003642934.1	299.568	297.961	251.892	585.091	538.927	533.319	228.2	213.001	261.354	276.49	289.078	260.894	286.769	316.73	270.359
cds-WP_003642935.1	166.888	168.657	154.284	169.121	131.916	203.075	120.927	135.469	127.729	217.323	246.694	222.63	254.471	253.384	274.865
cds-WP_003642936.1	1958.08	2342.09	2505.27	2252.39	2216.03	2271.29	2575.54	2435.88	2656.77	897.738	809.636	971.686	891.626	918.517	910.208
cds-WP_003642937.1	18.6582	14.617	18.8919	10.2498	8.84805	19.716	4.87607	6.81604	7.86028	6.82691	13.0411	15.0739	16.6385	16.3826	23.4311
cds-WP_003642938.1	13.4754	24.7364	18.8919	59.7903	45.0446	69.9919	17.5539	10.2241	6.87774	29.5833	39.1233	41.7431	20.5534	17.4748	22.5299
cds-WP_003642939.1	4.14627	2.24876	7.34684	17.9371	7.23932	7.88641	12.6778	7.66804	4.91267	12.516	5.4338	5.79765	6.85113	10.9217	14.4191
cds-WP_003642940.1	11.4023	6.74629	7.34684	22.2078	14.4786	8.87221	9.75214	7.66804	18.6682	14.7916	9.78084	8.11671	7.82987	17.4748	13.5179
cds-WP_003642941.1	1.03657	0	0	0.854147	2.41311	0	0	1.70401	0	1.13782	1.08676	2.31906	0	0	0
cds-WP_003642942.1	12.4388	10.1194	2.0991	14.5205	8.84805	16.7586	5.85128	5.11203	9.82535	9.10254	6.52056	11.5953	7.82987	7.64521	8.11077
cds-WP_003642951.1	14.512	23.612	18.8919	371.554	361.966	395.306	22.4299	16.1881	28.4935	14.7916	6.52056	9.27624	6.85113	17.4748	15.3203
cds-WP_003642953.1	1605.64	1542.65	1519.75	1432.4	1404.43	1368.29	1021.05	1212.4	1014.96	2053.76	2001.81	1996.71	1905.59	1693.96	1991.64
cds-WP_003642954.1	108.84	146.17	121.748	120.435	139.96	121.254	108.249	115.873	114.957	142.227	131.498	161.175	125.278	128.876	131.575
cds-WP_003642958.1	2463.92	2507.37	2703.64	4136.64	3909.23	4293.17	1700.77	1888.89	1764.63	2277.91	2485.42	2308.62	2031.85	1808.64	2167.38
cds-WP_003642960.1	2534.41	2664.78	2741.42	2638.46	2460.56	2743.49	1389.68	1717.64	1470.85	2490.68	2926.64	2506.9	2246.19	2009.6	2326.89
cds-WP_003642964.1	15762.1	19316.9	19899.4	29283.6	24749.6	30343	7291.67	10034.1	7279.6	73043.3	84261.9	66431.8	53904.7	51872.7	53586.9
cds-WP_003642965.1	1224.19	1233.45	1181.79	1235.95	1210.57	1418.57	1026.9	1130.61	1018.89	1513.3	1567.11	1498.11	1616.87	1368.49	1574.39
cds-WP_003642966.1	297.495	281.095	210.959	284.431	262.224	296.726	194.068	173.809	139.52	143.365	139.105	133.346	74.3837	95.019	67.5897
cds-WP_003642968.1	119.205	106.816	76.6171	60.6445	79.6325	79.8499	132.629	116.725	121.834	124.022	134.758	144.941	127.235	83.0051	133.377
cds-WP_003642973.1	1561.07	1578.63	1759.04	2012.37	1921.64	2134.26	1412.11	1796.03	1549.46	1718.1	1652.96	1769.44	1354.57	1245.08	1511.31
cds-WP_003642976.1	114.023	131.553	121.748	81.9981	98.1329	101.538	85.8188	102.241	69.76	108.093	133.671	108.996	96.8946	104.849	113.551
cds-WP_003642982.1	140.973	137.175	122.797	58.9362	48.2621	60.1339	235.027	266.678	241.704	252.596	241.261	237.704	135.065	126.692	126.167
cds-WP_003642985.1	2.07314	0	2.0991	2.56244	0	0	1.95043	0.852005	1.96507	0	0	3.47859	0	1.09217	4.50598
cds-WP_003642986.1	2426.61	2108.22	1839.86	1792	1615.17	1689.66	2261.52	2298.71	2573.26	1075.24	904.184	969.367	941.541	846.434	902.999
cds-WP_003642987.1	181.4	220.379	187.869	486.01	512.383	471.213	275.01	222.373	230.896	204.807	195.617	214.513	304.386	276.32	301.901
cds-WP_003642989.1	314.08	284.469	243.495	1905.6	1963.46	1850.35	169.687	183.181	155.24	146.778	131.498	125.229	178.129	166.01	204.572
cds-WP_003642997.1	387.677	432.887	452.356	363.867	346.683	358.832	223.324	277.754	231.878	552.979	587.937	444.1	455.111	416.118	516.385
cds-WP_003642998.1	4970.35	4728.02	4343.03	3916.27	3713.77	4095.02	2814.47	3134.53	2946.62	4434.08	4152.51	4399.25	2714.03	2659.44	2788.3
cds-WP_003643001.1	5993.44	5967.09	5120.75	4426.19	4232.59	4346.4	1821.7	1890.6	1968.02	4891.48	4515.49	4664.79	6285.42	6778.02	6610.28
cds-WP_003643003.1	2687.82	2921.14	3182.23	3614.75	3357.43	3523.25	2581.39	2731.53	2711.8	3920.92	3823.22	4119.81	1950.62	1731.09	1975.42
cds-WP_003643006.1	8250.05	8726.33	8329.22	6969.84	6747.85	7701.08	4237.3	5386.38	4771.19	11961.9	14240.9	12480	9310.69	8760.32	10149.3
cds-WP_003643025.1	506.882	514.967	544.716	742.254	768.172	823.144	361.804	463.491	407.752	509.742	482.521	558.893	525.58	448.883	565.05
cds-WP_003643029.1	7911.09	7787.47	6776.94	6370.23	5913.72	6220.41	5284.68	5182.75	4737.78	7159.15	6785.73	6876.01	6441.04	6309.48	6331.81
cds-WP_003643030.1	335.848	319.324	285.477	271.619	246.137	267.152	172.613	203.629	166.048	425.544	415.142	433.664	314.173	270.859	310.012
cds-WP_003643033.1	1937.35	2073.36	2073.91	1995.29	1965.88	1912.46	2225.44	2299.56	2249.02	1566.78	1451.91	1680.16	1407.42	1545.42	1439.21
cds-WP_003643036.1	7.25598	25.8608	18.8919	28.1869	20.9136	18.7302	2.92564	7.66804	13.7555	15.9294	13.0411	12.7548	10.7661	12.0139	10.8144
cds-WP_003643037.1	10.3657	6.74629	6.29729	6.83318	9.65242	9.85802	5.85128	3.40802	6.87774	10.2404	7.60732	2.31906	2.9362	12.0139	5.40718
cds-WP_003643044.1	439.505	435.136	473.347	505.655	494.687	507.688	493.458	465.195	429.368	394.823	405.361	446.419	365.067	348.403	401.032
cds-WP_003643048.1	27.9874	22.4876	26.2387	46.124	46.6534	49.2901	10365.5	9932.67	11246.1	21.6185	53.2512	32.4668	33.2769	45.8712	36.0479
cds-WP_003643050.1	881.083	826.421	848.036	817.419	797.933	774.84	1463.8	1528.5	1580.9	1143.51	1205.22	1225.62	1164.69	1207.94	1186.88
cds-WP_003643054.1	98.474	111.314	89.2117	146.059	143.982	152.799	84.8436	83.4965	75.6552	98.9901	98.8951	102.039	94.9371	135.429	88.3172
cds-WP_003643058.1	34.2068	38.229	36.7342	45.2698	38.6097	43.3753	886.469	783.845	835.154	52.3396	42.3836	55.6574	43.0643	64.4382	46.8622
cds-WP_003643059.1	130.608	109.065	119.649	315.18	313.704	318.414	13107.9	12042.2	13424.4	138.814	153.233	139.144	178.129	143.075	146.895
cds-WP_003643061.1	82.9255	103.443	89.2117	304.076	316.117	293.769	14202	13506.8	14583.8	96.7145	98.8951	105.517	144.853	74.2677	91.922
cds-WP_003643066.1	193.838	239.493	262.387	400.595	356.335	451.497	5377.33	5478.39	5499.25	320.865	392.32	344.38	442.387	330.928	364.083
cds-WP_003643067.1	572.186	540.828	540.518	145.205	168.113	155.757	812.353	938.909	928.495	369.791	335.809	376.847	521.665	549.363	465.918
cds-WP_003643068.1	206.277	212.508	185.77	418.532	433.555	446.568	914.751	906.533	973.692	262.836	296.685	277.128	298.514	304.716	307.308
cds-WP_003643070.1	172.07	112.438	101.806	225.495	250.159	250.394	198.944	197.665	193.559	143.365	120.63	126.389	152.682	170.379	195.56
cds-WP_003643082.1	29.0239	32.6071	39.8829	43.5615	50.6752	57.1765	45.8351	57.0843	41.2665	58.0287	57.5983	56.8169	62.6389	67.7147	63.0837
cds-WP_003643083.1	79.8158	101.194	72.4189	138.372	150.417	147.87	95.571	109.909	89.4106	155.881	113.023	137.984	146.81	126.692	145.994
cds-WP_003643084.1	115.059	152.916	110.203	163.996	152.026	145.899	151.158	148.249	144.433	122.884	140.192	177.408	110.597	146.351	116.254
cds-WP_003643097.1	32.1336	38.229	44.0811	60.6445	53.8927	50.2759	42.9094	46.0083	35.3712	60.3043	54.338	33.6264	55.7878	61.1617	46.8622
cds-WP_003643099.1	546.272	460.996	553.112	453.552	459.294	464.313	428.119	483.939	512.883	524.534	550.987	498.598	493.282	455.436	492.053
cds-WP_003643103.1	1586.99	1457.2	1443.13	1364.93	1345.71	1373.22	999.594	1045.41	1067.03	1803.44	1939.87	1895.83	1831.21	1757.31	1890.71
cds-WP_003643106.1	10405.1	9798.99	9793.34	9276.89	8021.97	9425.25	7020.56	9153.09	9135.61	9450.71	9535.23	9219.42	8319.23	8202.22	9259.79
cds-WP_003643108.1	991.996	951.227	1096.78	734.567	735.193	702.877	1054.21	1125.5	1097.49	887.498	788.988	794.278	605.836	716.465	697.526
cds-WP_003643109.1	158.595	197.891	157.432	128.976	133.525	149.842	122.877	127.801	100.219	171.81	204.311	157.696	136.044	167.102	127.069
cds-WP_003643121.1	0	0	0	1.70829	1.60874	0	0	0.852005	0	0	0	0	0	1.09217	0
cds-WP_003643122.1	3.10971	1.12438	2.0991	1.70829	3.21747	7.88641	5.85128	7.66804	5.89521	7.96472	7.60732	3.47859	2.9362	2.18435	2.70359
cds-WP_003643125.1	1167.18	1010.82	945.644	1439.24	1238.73	1422.51	371.557	401.294	347.817	2174.37	2108.31	2194.99	1761.72	1654.64	1888.91
cds-WP_003643128.1	1650.22	1588.75	1907.03	1814.21	1855.68	1736.98	2795.94	2793.72	3218.78	1886.5	1933.35	1876.12	1649.17	1687.41	1705.96
cds-WP_003643130.1	841.694	827.545	915.207	1865.46	1896.7	1981.46	1446.24	1479.93	1525.88	369.791	309.727	357.135	215.321	217.342	288.383
cds-WP_003643131.1	90.1815	86.5774	109.153	234.036	274.29	255.323	190.167	184.033	210.262	75.096	79.3335	83.4861	95.9159	70.9912	76.6017
cds-WP_003643140.1	155.485	155.165	102.856	694.422	695.779	896.094	312.068	252.193	277.075	158.157	130.411	153.058	361.153	486.017	398.329
cds-WP_003643142.1	1180.65	1169.36	1236.37	1317.1	1328.82	1473.77	1392.61	1518.27	1613.32	1178.78	1269.34	1261.57	1043.33	1028.83	1049.89
cds-WP_003643143.1	1834.73	1941.81	2009.89	1602.38	1590.24	1559.54	1361.4	1366.62	1366.71	1962.74	1908.35	2015.26	1931.04	2076.22	2178.19
cds-WP_003643147.1	2307.4	2471.39	2685.8	1655.34	1600.69	1826.69	1381.88	1750.02	1766.6	2786.52	3074.44	2701.7	2357.77	2091.51	2525.15
cds-WP_003643149.1	13173.8	13208.1	12626.1	13132.5	11507.3	12401.4	9020.73	9713.71	9722.18	14651.7	13900.7	14760.8	14836.6	13920.8	15491.6
cds-WP_003643152.1	479.931	510.469	558.36	509.926	554.21	549.091	493.458	564.027	558.08	640.591	625.974	611.072	373.876	381.168	433.475
cds-WP_003643155.1	529.687	548.698	654.919	446.719	435.968	394.321	514.913	489.903	518.778	515.431	466.22	575.127	520.686	508.952	514.583
cds-WP_003643156.1	5322.78	5140.67	5238.3	5540	5057.06	5573.72	4182.69	4806.16	4489.2	4352.15	4160.12	4253.15	3984.42	3855.37	4183.35
cds-WP_003643159.1	20.7314	17.9901	16.7928	24.7703	16.8917	24.645	20.4795	22.1521	31.4411	25.032	24.9955	27.8287	14.681	33.8573	20.7275
cds-WP_003643163.1	50.7919	57.3435	70.3198	63.2069	57.9145	53.2333	57.5376	49.4163	66.8124	61.4422	65.2056	46.3812	48.9367	49.1478	71.1945
cds-WP_003643164.1	49.7553	48.3484	41.982	40.1449	47.4577	42.3895	47.7855	49.4163	45.1966	38.6858	47.8174	42.9026	54.8091	75.3599	50.467
cds-WP_003643168.1	1938.38	1830.49	2056.07	1789.44	1771.22	1778.39	1192.69	1225.18	1243.89	1802.3	1986.6	1960.76	2032.83	1950.62	2169.18
cds-WP_003643169.1	4121.4	3918.47	4320.99	5690.33	5349.05	5518.52	4926.78	4914.36	5376.43	4856.21	4274.23	4438.68	4975.88	4793.55	4881.78
cds-WP_003643172.1	9.32912	8.99505	13.6441	5.12488	9.65242	8.87221	7.80171	9.37205	7.86028	7.96472	5.4338	11.5953	5.8724	12.0139	4.50598
cds-WP_003643178.1	661.331	679.127	778.765	1069.39	974.895	1017.35	1155.63	1134.87	1269.43	917.081	909.618	940.378	998.308	976.402	1058.91
cds-WP_003643180.1	10235.1	9953.03	8134	6926.28	6808.17	6599.94	11527	10858.8	11329.6	6540.18	6351.02	6342.63	6974.45	7259.67	7074.39
cds-WP_003643186.1	1234.55	1122.13	1194.39	973.728	999.026	947.355	769.444	767.656	756.552	1234.53	1174.79	1144.46	952.307	1037.56	932.738
cds-WP_003643189.1	190.729	155.165	237.198	141.788	129.503	115.339	196.993	220.669	253.494	245.769	235.827	257.416	112.554	112.494	136.081
cds-WP_003643191.1	557.674	572.31	670.662	610.715	473.773	586.552	604.633	633.04	574.783	615.559	618.366	652.815	392.472	409.565	446.993
cds-WP_003643199.1	1706.19	1593.25	1731.76	1417.03	1521.87	1363.36	1431.61	1494.42	1444.33	1268.67	1221.52	1276.64	640.092	688.069	725.463
cds-WP_003643204.1	124.388	113.563	119.649	177.663	164.896	160.686	140.431	185.737	175.874	179.775	181.489	154.217	133.108	168.195	137.883
cds-WP_003643206.1	3238.24	3088.68	3449.87	3261.13	3247.24	3363.55	3291.35	3333.9	3767.04	3603.47	3568.92	3620.05	4124.38	3846.63	4286.99
cds-WP_003643208.1	8.29255	2.24876	3.14865	3.41659	4.82621	5.91481	4.87607	4.26002	1.96507	4.55127	7.60732	5.79765	4.89367	2.18435	11.7156
cds-WP_003643214.1	3439.33	3319.17	3505.49	3689.92	3622.88	3795.34	4591.31	4582.08	4915.62	4046.08	3828.65	4159.23	4498.26	3902.33	4226.61
cds-WP_003643215.1	1260.47	1168.23	1629.95	666.235	696.583	683.16	909.875	961.914	939.303	925.046	978.084	1021.55	1031.58	967.665	1030.97
cds-WP_003643221.1	894.559	927.615	841.738	938.708	851.826	887.221	866.965	777.881	812.556	733.892	737.91	716.589	661.624	714.281	715.55
cds-WP_003643227.1	1349.61	1281.8	1853.5	1686.94	1756.74	1692.62	2554.09	2349.83	2607.65	926.184	918.312	912.55	1723.55	1827.2	1826.72
cds-WP_003643232.1	1562.11	1562.89	1473.57	1537.47	1568.52	1561.51	1488.18	1333.39	1374.57	1678.28	1586.67	1688.27	1599.25	1640.44	1642.88
cds-WP_003643233.1	313.044	284.469	329.558	214.391	210.745	227.72	250.63	295.646	298.691	289.006	295.599	270.17	242.726	299.255	281.173
cds-WP_003643236.1	320.3	317.076	297.022	308.347	337.03	346.016	339.374	286.274	327.184	281.041	292.338	306.116	293.62	311.269	324.431
cds-WP_003643237.1	10363.6	10790.7	9006.18	9244.44	9621.85	10359.8	23176	22526.2	25562.6	6995.3	6991.13	7010.52	1714.74	1947.34	1881.7
cds-WP_003643239.1	887.303	1025.44	758.824	1140.29	1264.47	1126.77	2509.23	2095.08	2463.21	1078.65	1082.41	1113.15	779.072	840.973	734.475
cds-WP_003643240.1	1407.66	1516.79	1180.74	1939.77	2047.92	1927.24	3783.83	3165.2	3604.92	1643.01	1746.42	1800.75	1085.42	1192.65	1083.24
cds-WP_003643241.1	1699.97	1629.23	1360.22	2222.49	2351.97	2442.82	4424.55	4022.32	4415.51	2302.94	2163.74	2200.79	1299.76	1462.42	1379.73
cds-WP_003643280.1	37.3165	43.8509	62.9729	58.9362	71.5888	57.1765	39.9838	22.1521	28.4935	58.0287	48.9042	67.2527	41.1068	30.5808	32.4431
cds-WP_003643281.1	13.4754	16.8657	10.4955	11.1039	24.1311	19.716	10.7274	9.37205	6.87774	12.516	21.7352	9.27624	19.5747	8.73738	13.5179
cds-WP_003643282.1	41.4627	41.6021	47.2297	55.5196	42.6315	59.1481	43.8846	31.5242	31.4411	34.1345	42.3836	34.7859	27.4045	43.6869	25.2335
cds-WP_003643283.1	46.6456	37.1046	24.1396	36.7283	66.7626	36.4747	20.4795	31.5242	22.5983	36.4102	30.4293	39.424	19.5747	31.673	23.4311
cds-WP_003643285.1	46.6456	67.4629	52.4774	47.8322	65.1538	40.4179	44.8598	55.3803	49.1267	42.0993	45.6439	57.9765	36.2131	34.9495	45.0598
cds-WP_003643287.1	3540.92	3294.44	3275.64	3029.66	2746.11	2918.96	2630.15	2934.31	3200.12	2692.08	2401.74	2548.65	2874.54	2687.84	3033.43
cds-WP_003643292.1	3149.1	3059.44	3268.3	2463.36	2473.43	2381.7	2744.25	2648.88	2549.68	2284.74	2283.28	2317.9	2209	2242.23	2384.57
cds-WP_003643293.1	1981.92	2025.01	1956.36	1623.73	1559.67	1667.98	1908.49	1880.37	1798.04	1579.29	1524.72	1587.4	1506.27	1515.94	1486.07
cds-WP_003643294.1	1898.99	1841.74	1934.32	1910.73	1956.22	1835.56	1883.14	1922.12	1957.21	1891.05	1833.36	1789.15	1895.81	1945.16	1951.99
cds-WP_003643296.1	847.913	830.918	723.139	889.167	876.762	912.852	988.867	853.709	926.53	552.979	571.636	507.874	691.964	884.66	763.313
cds-WP_003643297.1	5712.53	5927.74	6298.34	5975.61	5841.32	6204.64	6232.59	7093.79	7135.17	5343.19	5551.17	5855.62	6075	5503.46	6496.72
cds-WP_003643301.1	3689.15	3413.62	3119.26	2822.1	2689.81	2887.41	919.627	1163.84	871.508	4825.49	4892.59	4812.05	3201.44	2690.02	3483.12
cds-WP_003643304.1	105.73	130.428	156.383	119.581	143.178	126.183	131.654	151.657	141.485	163.846	179.315	147.26	170.3	173.655	200.066
cds-WP_003643305.1	2535.45	2559.09	2395.07	2946.81	3022.82	3025.42	2854.45	3304.08	3555.79	2484.99	2355.01	2462.84	2631.81	2373.29	2879.32
cds-WP_003643314.1	656.148	608.29	713.693	575.695	524.448	517.546	553.922	630.484	595.416	764.614	704.22	758.332	624.432	581.036	652.466
cds-WP_003643315.1	442.615	452.001	536.32	638.902	614.537	692.033	1224.87	1116.13	1340.18	265.112	242.347	269.011	459.026	503.492	461.413
cds-WP_003643340.1	7207.26	7636.8	8316.63	7226.09	6173.53	7213.11	4574.73	5454.54	4975.56	8369.79	8991.85	8657.05	7558.76	6192.62	7781.83
cds-WP_003643341.1	416.701	383.414	450.256	419.386	453.664	423.895	219.423	241.969	229.913	666.761	750.951	624.986	523.622	466.358	614.616
cds-WP_003643344.1	450.907	441.882	440.811	655.985	584.776	678.231	323.771	366.362	355.678	491.537	446.658	496.279	413.025	406.288	444.29
cds-WP_003643345.1	148.229	174.279	158.482	99.9352	95.7198	102.523	159.935	178.069	184.717	257.147	245.608	234.225	214.343	257.753	218.991
cds-WP_003643346.1	264.325	269.852	230.901	257.952	259.811	235.607	314.019	270.086	272.162	220.737	192.356	216.832	235.875	207.513	189.251
cds-WP_003643347.1	960.899	1017.57	1038	1037.79	1022.35	1120.86	1523.28	1722.75	1743.02	1195.85	1210.65	1181.56	760.476	681.516	781.337
cds-WP_003643351.1	15.5485	8.99505	6.29729	19.6454	10.4568	11.8296	15.6034	12.7801	12.7729	5.68909	15.2146	12.7548	7.82987	10.9217	11.7156
cds-WP_003643352.1	1684.42	1669.71	1505.05	697.838	653.952	631.899	885.494	1013.89	982.535	1293.7	1245.43	1338.1	912.179	898.858	982.304
cds-WP_003643353.1	1656.44	1892.33	1448.38	1382.01	1409.25	1539.82	492.483	547.839	442.141	2680.7	2796.23	3054.2	2699.35	1734.37	2314.27
cds-WP_003643354.1	27.9874	29.2339	28.3378	26.4786	19.3048	16.7586	23.4051	28.9682	16.7031	19.3429	16.3014	19.712	24.4683	19.6591	25.2335
cds-WP_003643355.1	64.2673	88.8261	71.3693	58.082	53.8927	49.2901	78.0171	65.6044	50.1093	81.9229	74.9864	81.1671	96.8946	109.217	79.3053
cds-WP_003643357.1	433.286	395.782	454.455	557.758	549.384	597.396	505.161	516.315	517.796	496.089	487.955	478.886	580.389	552.639	658.775
cds-WP_003643358.1	304.751	346.31	348.45	216.953	225.223	239.55	638.765	689.272	718.233	519.983	577.069	485.843	495.239	425.947	452.401
cds-WP_003643359.1	36.2799	33.7314	36.7342	48.6864	69.1757	45.3469	46.8103	52.8243	41.2665	93.3011	60.8585	98.56	46.0005	21.8435	33.3443
cds-WP_003643360.1	641.636	585.803	658.067	1301.72	1333.64	1370.26	534.417	575.103	560.045	1268.67	1225.86	1316.07	901.413	870.462	970.588
cds-WP_003643361.1	5881.49	5504.97	9351.48	4734.54	4559.96	4631.3	4140.76	4336.71	4494.11	5538.9	5442.49	5645.75	6333.38	6431.8	6913.08
cds-WP_003643362.1	65.3038	68.5873	89.2117	53.8113	36.1966	52.2475	64.3641	31.5242	60.9171	9.10254	27.169	35.9454	28.3833	27.3043	15.3203
cds-WP_003643363.1	111.949	113.563	99.7071	102.498	109.394	115.339	140.431	104.797	131.66	106.955	144.539	102.039	139.959	126.692	139.685
cds-WP_003643364.1	103.657	106.816	99.7071	104.206	101.35	81.8215	120.927	92.8685	112.991	61.4422	73.8997	55.6574	81.2349	90.6503	85.6137
cds-WP_003643365.1	125.425	113.563	139.59	128.122	124.677	125.197	158.96	162.733	171.944	158.157	163.014	125.229	155.619	152.904	137.883
cds-WP_003643369.1	156.522	128.18	159.531	140.08	135.134	152.799	113.125	141.433	162.118	212.772	197.79	217.992	217.279	220.619	218.09
cds-WP_003643372.1	12.4388	12.3682	6.29729	9.39562	8.84805	19.716	18.5291	15.3361	10.8079	10.2404	7.60732	6.95718	9.78733	5.46086	7.20957
cds-WP_003643373.1	4.14627	8.99505	7.34684	12.8122	9.65242	15.7728	14.6282	7.66804	8.84281	7.96472	3.26028	12.7548	12.7235	9.82955	9.01196
cds-WP_003643374.1	1.03657	7.87067	2.0991	1.70829	4.82621	4.92901	5.85128	0	4.91267	4.55127	4.34704	5.79765	5.8724	8.73738	6.30837
cds-WP_003643375.1	3.10971	3.37314	3.14865	1.70829	4.02184	0.985802	6.8265	10.2241	3.93014	6.82691	8.69408	9.27624	3.91493	4.36869	5.40718
cds-WP_003643376.1	52.865	50.5972	43.0315	49.5405	46.6534	70.9777	76.0667	43.4523	56.0045	62.58	40.2101	47.5407	54.8091	49.1478	46.8622
cds-WP_003643380.1	176.217	146.17	132.243	94.8103	131.916	110.41	73.141	78.3845	44.2141	116.057	111.936	106.677	86.1285	97.2034	67.5897
cds-WP_003643386.1	87.0718	86.5774	76.6171	118.726	111.807	115.339	144.332	178.921	153.275	111.506	113.023	129.867	142.895	151.812	131.575
cds-WP_003643398.1	321.336	319.324	339.004	381.804	334.617	321.371	334.498	361.25	318.341	253.733	304.293	281.766	281.875	278.504	322.628
cds-WP_003643401.1	159.632	166.408	170.027	218.662	190.635	194.203	154.084	177.217	146.398	238.942	217.352	230.746	190.853	196.591	247.829
cds-WP_003643405.1	81.8889	61.841	102.856	111.893	133.525	161.671	123.852	128.653	110.044	93.3011	126.064	112.474	103.746	125.6	128.871
cds-WP_003643408.1	41.4627	30.3583	41.982	37.5825	32.1747	22.6734	25.3556	46.0083	31.4411	34.1345	24.9955	15.0739	34.2557	26.2121	28.8383
cds-WP_003643409.1	118.169	104.567	86.063	97.3728	91.698	88.7221	129.703	63.9004	110.044	79.6472	90.2011	74.2099	106.682	107.033	96.428
cds-WP_003643411.1	123.352	122.558	100.757	172.538	172.939	149.842	246.729	207.037	201.42	158.157	111.936	122.91	137.023	148.535	118.958
cds-WP_003643412.1	27.9874	25.8608	31.4865	65.7693	64.3495	66.0487	66.3145	49.4163	64.8473	46.6505	35.8631	45.2217	52.8516	33.8573	56.7754
cds-WP_003643413.1	101.584	93.3237	68.2207	119.581	92.5024	100.552	51.6863	56.2323	56.987	84.1985	79.3335	92.7624	97.8733	84.0973	72.9969
cds-WP_003643414.1	457.127	481.235	407.225	342.513	386.097	333.201	275.01	291.386	282.97	408.477	409.708	405.835	401.281	351.68	379.404
cds-WP_003643416.1	37.3165	53.9703	50.3783	41.8532	45.849	48.3043	56.5624	44.3043	64.8473	25.032	13.0411	33.6264	20.5534	16.3826	21.6287
cds-WP_003643417.1	29.0239	41.6021	48.2793	26.4786	31.3704	36.4747	55.5872	61.3444	57.9695	25.032	14.1279	22.0311	22.5109	24.0278	18.0239
cds-WP_003643419.1	15.5485	5.62191	15.7432	16.2288	10.4568	12.8154	8.77693	10.2241	12.7729	13.6538	21.7352	8.11671	12.7235	13.1061	7.20957
cds-WP_003643424.1	259.142	251.861	259.239	346.784	367.596	345.031	284.762	272.642	313.429	251.458	249.955	255.096	254.471	219.527	277.568
cds-WP_003643425.1	122.315	131.553	123.847	170.829	168.917	128.154	150.183	149.953	139.52	152.468	148.886	161.175	153.661	156.181	153.203
cds-WP_003643426.1	25.9142	37.1046	27.2883	48.6864	49.0665	34.5031	36.0829	34.9322	36.3538	35.2724	32.6028	54.4979	35.2344	42.5947	35.1467
cds-WP_003643427.1	30.0605	30.3583	20.991	32.4576	22.5223	21.6876	23.4051	38.3402	37.3363	38.6858	30.4293	40.5835	28.3833	26.2121	27.0359
cds-WP_003643428.1	478.895	498.101	417.72	635.486	648.321	690.061	1167.33	1076.08	1249.78	452.851	405.361	473.088	340.599	363.693	355.071
cds-WP_003643429.1	139.937	131.553	139.59	229.766	236.484	245.465	166.762	150.805	149.345	190.016	184.749	171.61	178.129	176.932	162.215
cds-WP_003643430.1	30.0605	32.6071	38.8333	41.8532	45.849	49.2901	28.2812	34.9322	24.5634	44.3749	44.5571	40.5835	35.2344	39.3182	29.7395
cds-WP_003643431.1	12.4388	11.2438	17.8423	22.2078	20.1092	26.6166	24.3803	17.8921	14.738	21.6185	24.9955	15.0739	26.4258	17.4748	24.3323
cds-WP_003643432.1	30.0605	24.7364	24.1396	35.02	32.9791	43.3753	28.2812	26.4122	22.5983	31.8589	26.0822	28.9882	24.4683	40.4104	27.0359
cds-WP_003643436.1	1116.38	1091.77	1223.77	976.29	929.046	1047.91	773.345	894.605	800.766	1043.38	986.778	940.378	937.626	933.808	1008.44
cds-WP_003643441.1	24.8776	28.1095	18.8919	5.12488	2.41311	10.8438	34.1325	34.0802	28.4935	2.27564	3.26028	6.95718	4.89367	4.36869	7.20957
cds-WP_003643450.1	1664.73	1475.19	1865.05	1705.73	1609.54	1605.87	2338.56	2425.66	2591.93	1987.77	1799.67	1832.06	2935.22	2922.65	3098.31
cds-WP_003643451.1	96.4009	97.8212	95.509	183.642	185.005	185.331	205.77	200.221	200.437	71.6825	76.0732	80.0075	185.959	200.96	200.066
cds-WP_003643452.1	43.5359	64.0898	46.1802	38.4366	33.7835	24.645	19.5043	19.5961	19.6507	37.548	39.1233	39.424	42.0855	38.226	35.1467
cds-WP_003643453.1	27.9874	30.3583	27.2883	17.0829	12.0655	13.8012	40.959	35.7842	25.5459	28.4454	18.4749	25.5096	25.4471	33.8573	36.949
cds-WP_003643454.1	47.6822	28.1095	49.3288	25.6244	21.7179	24.645	54.612	47.7123	45.1966	28.4454	24.9955	28.9882	33.2769	31.673	45.0598
cds-WP_003643463.1	6.21941	10.1194	3.14865	48.6864	49.8708	61.1197	13.653	7.66804	9.82535	27.3076	18.4749	16.2334	21.5321	20.7513	24.3323
cds-WP_003643464.1	72.5598	87.7018	102.856	466.364	421.489	471.213	118.001	138.025	127.729	203.669	182.576	199.439	177.151	146.351	152.302
cds-WP_003643465.1	293.349	234.996	240.347	185.35	147.199	180.402	178.464	159.325	175.874	218.461	182.576	215.672	221.194	193.315	236.113
cds-WP_003643467.1	3020.56	2758.11	2374.08	2516.32	2233.73	2241.71	1729.05	1945.13	1917.91	3679.7	3390.69	3361.48	2918.58	2461.76	3041.54
cds-WP_003643468.1	839.621	1018.69	1079.99	3413.17	3009.14	3984.61	1419.91	1817.33	1552.4	2838.86	3242.89	2999.7	1910.49	1713.62	2080.86
cds-WP_003643471.1	2329.17	2228.52	2106.44	1078.79	1033.61	979.887	781.146	832.409	732.971	3194.99	3003.8	3100.58	2896.07	3035.15	3004.59
cds-WP_003643473.1	11499.7	11211.2	12041.5	7001.45	5954.74	6565.44	18234.5	18549.9	13848.8	14821.2	14613.7	14590.4	7510.8	5805.99	8188.27
cds-WP_003643474.1	111.949	120.309	125.946	313.472	336.226	343.059	265.258	232.597	305.568	153.605	154.32	165.813	34.2557	36.0417	36.0479
cds-WP_003643475.1	3339.82	3255.08	2957.63	6290.79	6179.16	5928.61	937.181	949.986	911.792	5337.5	5338.16	5479.94	1320.31	1418.73	1438.31
cds-WP_003643477.1	751.512	895.008	732.585	709.796	650.734	682.175	637.79	741.244	681.879	579.149	575.983	606.434	480.558	455.436	517.287
cds-WP_003643479.1	60.121	80.9555	94.4594	51.2488	53.0883	68.0203	88.7445	97.1286	102.184	75.096	84.7673	95.0814	51.8729	58.9773	87.416
cds-WP_003643481.1	502.736	460.996	502.734	554.342	498.708	489.943	342.3	391.922	368.45	485.848	451.005	423.228	401.281	387.721	445.191
cds-WP_003643482.1	61.1575	67.4629	69.2702	121.289	127.09	120.268	75.0915	71.5684	56.0045	58.0287	60.8585	48.7002	62.6389	63.346	63.0837
cds-WP_003643483.1	165.851	157.413	143.788	129.83	111.003	126.183	125.803	114.169	117.904	139.952	161.927	165.813	181.066	207.513	185.646
cds-WP_003643484.1	1006.51	806.182	772.468	632.923	732.78	621.055	727.51	591.291	610.154	770.303	806.376	742.099	795.71	982.955	758.807
cds-WP_003643485.1	624.014	660.012	651.77	427.928	426.315	450.511	453.474	483.087	467.686	415.303	437.964	441.781	467.834	418.302	507.374
cds-WP_003643486.1	732.854	766.828	892.117	809.732	797.129	843.846	886.469	1004.51	900.984	862.466	785.727	825.585	1529.76	1474.43	1488.78
cds-WP_003643487.1	2861.97	2831.19	2342.59	1658.75	1574.15	1678.82	3125.56	3039.95	3186.36	2995.87	2727.77	2894.19	3584.12	3560.48	3739.06
cds-WP_003643489.1	464.383	538.579	478.594	417.678	430.337	390.377	485.657	461.787	549.237	397.098	396.667	504.395	532.431	461.989	540.718
cds-WP_003643490.1	803.341	925.366	984.477	1662.17	1605.52	1734.02	1660.79	1938.31	1941.49	2004.83	2173.52	2017.58	1628.61	1226.51	1516.71
cds-WP_003643500.1	101.584	100.07	108.104	88.8313	94.9155	76.8925	251.605	293.942	321.289	70.5447	78.2467	69.5718	66.5539	56.793	59.479
cds-WP_003643505.1	983.704	926.49	854.333	821.69	789.085	827.088	606.583	718.24	592.468	1520.12	1433.44	1515.51	1610.99	1292.04	1620.35
cds-WP_003643506.1	462.31	491.355	539.468	677.339	710.257	631.899	441.772	415.778	431.333	530.223	577.069	533.384	517.75	589.773	577.667
cds-WP_003643511.1	1016.87	962.471	896.315	1186.41	1194.49	1175.08	731.41	705.46	714.303	1107.1	1104.15	1203.59	1789.12	1775.87	1861.87
cds-WP_003643512.1	937.058	899.505	877.423	1106.12	884.001	1109.03	719.708	859.673	779.15	713.412	707.481	611.072	1372.18	1289.86	1576.19
cds-WP_003643515.1	148.229	206.886	161.631	147.767	154.439	125.197	134.58	133.765	127.729	136.538	146.713	161.175	160.512	143.075	162.215
cds-WP_003643516.1	1488.51	1433.59	1363.36	1483.65	1441.43	1396.88	1097.12	1279.71	1308.74	2156.16	2100.71	2264.56	2055.34	1807.55	2237.67
cds-WP_003643520.1	1516.5	1575.26	1428.44	1626.3	1739.04	1635.44	1487.2	1580.47	1467.91	1359.69	1381.27	1405.35	1384.91	1560.71	1468.95
cds-WP_003643521.1	9232.72	8621.76	7465.44	5393.94	4835.86	5324.31	5694.27	6080.76	5719.33	5860.9	5706.58	5922.88	5935.04	5692.4	6129.04
cds-WP_003643522.1	225.972	210.259	198.365	261.369	259.811	258.28	236.977	264.974	291.813	175.224	176.055	163.494	173.236	152.904	163.117
cds-WP_003643535.1	813.706	692.619	678.009	469.781	522.035	567.822	530.516	564.027	549.237	481.297	468.393	535.703	451.196	427.039	495.658
cds-WP_003643545.1	1214.86	1099.65	967.684	960.916	819.651	933.554	440.797	474.567	384.171	1127.58	996.559	1077.2	984.606	889.028	994.02
cds-WP_003643547.1	581.515	539.703	672.761	490.281	449.642	475.156	432.02	437.931	439.193	791.921	730.303	724.706	630.304	621.446	683.107
cds-WP_003643551.1	18.6582	19.1145	4.1982	9.39562	23.3267	10.8438	3.90086	7.66804	14.738	7.96472	8.69408	6.95718	7.82987	6.55304	5.40718
cds-WP_003643552.1	984.74	993.953	980.279	951.52	939.502	845.818	833.808	768.508	884.281	747.546	825.937	826.745	800.604	753.599	827.298
cds-WP_003643553.1	73.5964	87.7018	76.6171	122.143	109.394	148.856	63.3889	61.3444	60.9171	159.294	174.968	148.42	166.385	158.365	168.524
cds-WP_003643554.1	208.35	183.274	197.315	274.181	317.726	243.493	161.886	176.365	157.206	326.554	291.252	338.583	301.45	346.219	337.047
cds-WP_003643555.1	419.81	421.643	434.513	488.572	444.816	469.242	300.366	296.498	282.97	546.153	598.805	598.317	589.197	617.077	566.852
cds-WP_003643556.1	1366.2	1287.42	1293.04	1511.84	1543.58	1443.21	1214.14	1222.63	1081.77	1163.99	1229.13	1240.7	1190.14	1134.77	1222.02
cds-WP_003643557.1	86.0352	78.7067	58.7747	77.7274	78.0237	80.8357	134.58	80.9405	84.498	71.6825	77.1599	63.7741	88.086	75.3599	77.5029
cds-WP_003643568.1	1018.95	1153.62	977.13	3803.52	3536.81	4160.08	1602.28	1494.42	1597.6	1836.44	2038.76	1894.67	2970.46	2887.7	2808.13
cds-WP_003643570.1	266.398	247.364	327.459	678.193	665.213	708.791	449.574	434.523	490.285	320.865	370.585	351.337	335.705	323.283	365.886
cds-WP_003643578.1	2.07314	11.2438	3.14865	11.1039	16.0874	17.7444	8.77693	15.3361	15.7206	9.10254	11.9544	6.95718	10.7661	8.73738	8.11077
cds-WP_003643581.1	630.234	727.475	891.067	579.966	516.405	581.623	270.134	349.322	250.546	1716.97	1987.68	1619.86	1617.85	1453.68	1689.74
cds-WP_003643582.1	6243.25	7393.93	7135.88	3888.93	4158.58	4179.8	2875.91	3672.99	2664.63	10825.2	10553.5	12293.3	9588.65	9379.58	11733.6
cds-WP_003643584.1	15757.9	15327.6	13556	18220.7	17033.3	17000.1	17238.9	17141.5	18442.2	20066.6	19722.5	19447.6	16982	17342.6	16461.3
cds-WP_003643585.1	6.21941	10.1194	7.34684	12.8122	5.63058	7.88641	5.85128	5.11203	9.82535	9.10254	13.0411	3.47859	7.82987	9.82955	6.30837
cds-WP_003643588.1	11.4023	2.24876	2.0991	0.854147	16.8917	7.88641	6.8265	5.96403	1.96507	0	10.8676	5.79765	2.9362	1.09217	4.50598
cds-WP_003643597.1	72.5598	77.5823	89.2117	103.352	140.764	137.026	82.8932	120.985	93.3408	131.987	136.932	124.07	125.278	100.48	124.365
cds-WP_003643598.1	14.512	23.612	10.4955	37.5825	40.2184	48.3043	28.2812	21.3001	22.5983	21.6185	24.9955	13.9144	31.3195	22.9356	24.3323
cds-WP_003643602.1	45.609	41.6021	52.4774	70.0401	61.9364	86.7505	78.0171	63.9004	75.6552	65.9934	83.6805	66.0932	65.5751	53.5165	78.4041
cds-WP_003643604.1	329.629	369.922	415.621	498.822	452.055	506.702	390.086	445.599	435.263	278.765	344.503	310.754	328.854	368.062	349.664
cds-WP_003643610.1	4618.95	4667.31	4377.67	4138.34	3885.1	3982.64	3818.94	3810.17	3749.35	4592.23	4441.59	4431.72	4562.85	4630.81	4475.34
cds-WP_003643611.1	213.533	222.628	209.91	213.537	242.115	185.331	257.456	219.817	290.83	161.57	204.311	186.684	211.406	249.015	214.485
cds-WP_003643615.1	6579.1	7241.02	7140.08	8093.05	7676.09	8302.42	3439.58	4204.64	3644.22	5758.5	6095.64	5956.5	3075.18	2752.27	3349.75
cds-WP_003643636.1	530.723	513.842	505.883	496.26	410.228	448.54	451.524	559.767	546.289	343.621	292.338	324.668	326.897	399.735	403.736
cds-WP_003643638.1	13.4754	26.9852	36.7342	25.6244	24.9354	27.6024	24.3803	36.6362	31.4411	9.10254	15.2146	13.9144	14.681	24.0278	15.3203
cds-WP_003643644.1	540.052	582.43	530.022	520.176	527.666	423.895	508.086	508.647	487.337	372.066	461.873	466.131	330.812	345.127	320.826
cds-WP_003643646.1	30.0605	19.1145	22.0405	22.2078	12.0655	15.7728	19.5043	17.0401	16.7031	21.6185	27.169	22.0311	19.5747	21.8435	21.6287
cds-WP_003643650.1	152.376	127.055	146.937	174.246	144.786	185.331	136.53	145.693	127.729	160.432	153.233	149.579	167.363	148.535	132.476
cds-WP_003643656.1	6.21941	6.74629	9.44594	11.9581	11.2612	18.7302	10.7274	10.2241	10.8079	15.9294	17.3882	12.7548	13.7023	12.0139	18.0239
cds-WP_003643663.1	592.917	541.952	576.202	682.464	660.386	690.061	942.057	995.142	1069.98	517.707	452.092	531.065	612.687	640.013	632.64
cds-WP_003643677.1	467.492	450.877	394.63	242.578	232.462	273.067	683.625	747.208	774.237	175.224	168.448	162.334	279.918	223.895	305.506
cds-WP_003643684.1	67.377	71.9604	92.3603	97.3728	87.6762	83.7931	73.141	65.6044	81.5504	81.9229	81.507	56.8169	8561.96	7215.98	8129.69
cds-WP_003643686.1	126.461	80.9555	74.518	66.6235	79.6325	68.0203	94.5957	91.1645	112.991	103.541	116.283	105.517	103.746	98.2955	95.5268
cds-WP_003643687.1	160.668	118.06	135.392	89.6855	114.22	113.367	201.869	178.921	171.944	75.096	68.4659	71.8908	90.0435	99.3877	81.1077
cds-WP_003643688.1	385.604	358.678	390.432	236.599	243.724	243.493	379.358	375.734	348.8	336.794	291.252	294.52	295.577	290.518	266.754
cds-WP_003643692.1	211.46	193.394	195.216	310.91	311.291	310.527	252.58	262.418	262.337	196.842	182.576	178.568	56.7665	95.019	98.2304
cds-WP_003643702.1	243.594	250.737	185.77	111.893	124.677	132.097	363.755	286.274	374.346	58.0287	71.7261	82.3266	3028.2	3772.36	2305.26
cds-WP_003643703.1	1405.59	1676.45	1021.21	126.414	156.047	163.643	30.2316	39.1922	31.4411	368.653	474.914	402.357	222.172	112.494	197.362
cds-WP_003643704.1	1989.18	2670.41	1761.14	190.475	183.396	243.493	37.0581	49.4163	48.1442	244.631	343.416	280.606	294.599	135.429	255.039
cds-WP_003643705.1	3647.69	5823.17	4667.34	321.159	333.813	400.235	102.397	93.7205	86.463	367.515	410.795	361.773	558.857	253.384	497.46
cds-WP_003643706.1	781.573	1190.72	1194.39	162.288	162.482	170.544	82.8932	84.3485	88.4281	186.602	207.571	209.875	227.066	171.471	228.904
cds-WP_003643707.1	53.9016	71.9604	39.8829	22.2078	29.7616	33.5173	35.1077	31.5242	44.2141	37.548	51.0777	45.2217	48.9367	30.5808	46.8622
cds-WP_003643708.1	21.7679	39.3534	37.7838	41.8532	35.3922	20.7018	22.4299	31.5242	29.476	31.8589	31.516	37.1049	36.2131	44.7791	49.5658
cds-WP_003643709.1	162.741	166.408	155.333	140.934	181.787	149.842	168.712	142.285	144.433	92.1632	113.023	112.474	134.086	112.494	118.958
cds-WP_003643711.1	13.4754	12.3682	9.44594	9.39562	11.2612	12.8154	8.77693	11.0761	10.8079	10.2404	11.9544	8.11671	3.91493	9.82955	9.01196
cds-WP_003643712.1	6.21941	4.49753	5.24774	3.41659	3.21747	8.87221	3.90086	1.70401	0.982535	6.82691	3.26028	3.47859	1.95747	0	3.60479
cds-WP_003643716.1	81.8889	100.07	98.6576	114.456	151.221	126.183	63.3889	55.3803	74.6726	51.2018	46.7307	76.5289	54.8091	69.899	54.0718
cds-WP_003643718.1	737	624.032	721.04	503.947	458.49	493.887	551.971	546.987	539.411	568.909	541.206	565.85	650.858	648.75	680.403
cds-WP_003643720.1	554.564	549.823	510.081	381.804	380.466	396.292	405.689	499.275	370.416	438.06	456.439	466.131	484.473	467.45	523.595
cds-WP_003643726.1	112.986	111.314	99.7071	75.165	88.4805	76.8925	136.53	103.093	135.59	133.125	84.7673	93.9219	118.427	151.812	95.5268
cds-WP_003643727.1	104.693	122.558	131.194	120.435	129.503	114.353	147.257	138.877	157.206	131.987	119.544	133.346	112.554	138.706	117.156
cds-WP_003643745.1	2191.31	2212.78	2302.71	1603.23	1528.3	1545.74	1495.98	1403.25	1398.15	1678.28	1652.96	1726.54	1819.46	1802.08	1833.93
cds-WP_003643749.1	140.973	141.672	166.878	297.243	320.943	293.769	286.713	286.274	255.459	139.952	121.717	144.941	2135.6	2264.07	2252.99
cds-WP_003643762.1	31.0971	39.3534	25.1892	30.7493	31.3704	34.5031	33.1573	26.4122	15.7206	37.548	47.8174	55.6574	39.1493	31.673	39.6526
cds-WP_003643773.1	442.615	717.355	476.495	639.756	578.341	650.629	1055.18	956.802	964.849	201.394	209.745	190.163	115.491	85.1895	100.033
cds-WP_003643811.1	14.512	26.9852	29.3874	17.9371	9.65242	24.645	16.5786	16.1881	21.6158	14.7916	19.5617	11.5953	13.7023	14.1982	16.2215
cds-WP_003643814.1	406.335	375.543	361.045	529.571	494.687	525.432	470.053	407.258	436.245	439.198	405.361	438.302	686.092	649.843	733.574
cds-WP_003643815.1	1954.97	1848.48	1831.46	1208.62	1070.61	1185.92	2451.69	2515.97	2633.19	1134.4	1061.76	1117.79	1606.1	1609.86	1720.38
cds-WP_003643816.1	46.6456	59.5922	51.4279	87.123	112.612	85.7647	79.9675	76.6804	88.4281	34.1345	24.9955	39.424	36.2131	30.5808	33.3443
cds-WP_003643819.1	221.826	229.374	180.522	137.518	143.982	147.87	196.018	159.325	229.913	175.224	174.968	156.536	186.938	153.996	191.955
cds-WP_003643820.1	298.532	286.717	266.585	263.932	213.962	213.919	228.2	287.978	265.284	271.938	278.21	255.096	237.832	217.342	246.027
cds-WP_003643823.1	4580.6	4301.88	4886.7	5283.76	5391.68	5009.84	5523.61	5267.95	5542.48	4674.16	4600.25	4890.9	5036.56	5031.64	4983.62
cds-WP_003643825.1	1016.87	1070.41	1097.83	918.208	942.72	965.1	916.701	908.237	908.844	733.892	736.823	789.64	824.093	839.881	778.634
cds-WP_003643828.1	1154.74	1156.99	1146.11	1229.12	1216.21	1326.89	1061.03	1085.45	1118.12	1046.79	1061.76	1102.71	1104.01	1133.68	1073.32
cds-WP_003643830.1	19754.9	19291	18709.3	18258.3	17307.6	17319.5	17928.3	18891.5	19230.2	14408.2	13960.5	14542.8	14074.2	13442.5	14402.9
cds-WP_003643831.1	2394.47	2364.57	2646.96	2935.7	2953.64	2915.02	2453.64	2254.41	2213.65	3226.85	3234.2	3275.67	3124.12	2979.45	3075.78
cds-WP_003643832.1	780.536	728.599	717.891	635.486	611.32	663.444	799.675	704.608	697.6	778.267	821.59	773.406	762.433	904.319	812.879
cds-WP_003643833.1	719.379	731.972	792.409	614.132	625.799	601.339	689.476	696.088	717.25	814.678	807.462	787.321	811.37	826.775	817.385
cds-WP_003643835.1	258.106	312.578	300.171	403.158	411.837	395.306	1242.42	1344.46	1435.48	211.634	271.69	250.458	791.795	778.719	747.092
cds-WP_003643836.1	419.81	407.026	441.86	489.426	477.795	513.603	1142.95	1264.38	1279.26	160.432	167.361	178.568	719.369	645.474	636.245
cds-WP_003643837.1	191.765	181.025	224.603	287.848	283.942	300.669	520.764	438.783	483.407	152.468	124.977	117.112	300.471	368.062	339.751
cds-WP_003643839.1	998.216	946.729	911.008	877.209	752.889	812.3	1025.93	1054.78	1071.95	493.813	392.32	411.633	1068.78	1009.17	1107.57
cds-WP_003643841.1	1897.96	1928.31	1772.69	495.405	516.405	524.446	447.623	489.903	417.577	1373.35	1411.7	1401.87	1459.29	1436.21	1466.25
cds-WP_003643842.1	652.002	678.002	683.256	476.614	527.666	508.674	457.375	476.271	459.826	617.835	607.499	635.422	552.006	563.561	541.619
cds-WP_003643849.1	1367.23	1387.49	1184.94	1140.29	1200.12	1269.71	1446.24	1270.34	1334.28	1465.51	1489.95	1461.01	1024.73	1004.8	1016.55
cds-WP_003643854.1	48733.2	48200	41486.6	31501.8	30993.9	30349.9	40552.3	39110.4	39361.3	44255.4	43795.3	43760.6	43651.5	42652.6	42409.4
cds-WP_003643855.1	2390.33	2363.45	2791.8	3142.41	3020.4	2999.79	6081.43	5794.49	6694.01	2242.64	2212.64	2316.74	1840.02	1920.04	1981.73
cds-WP_003643860.1	135.79	122.558	144.838	110.185	129.503	111.396	133.604	109.057	95.3059	131.987	167.361	180.887	138.001	158.365	156.808
cds-WP_003643866.1	1173.4	1251.44	1342.37	1703.17	1640.91	1739.94	1674.44	1669.93	1648.69	1859.19	1842.06	1938.73	1662.87	1584.74	1791.58
cds-WP_003643868.1	93.2912	96.6968	96.5585	90.5396	115.829	108.438	104.348	93.7205	74.6726	146.778	109.763	135.665	140.938	174.748	168.524
cds-WP_003643925.1	1050.04	1002.95	961.387	1085.62	1072.22	1053.82	1453.07	1659.71	1770.53	956.905	929.18	1022.71	863.243	926.162	941.75
cds-WP_003643926.1	1352.72	1314.4	1951.11	2389.9	2412.3	2464.5	2638.93	2658.26	3029.15	2597.64	2615.83	2618.22	3853.27	3719.94	4211.29
cds-WP_003643927.1	22824.2	22131.2	20234.3	21786.7	20592.6	21938	19158.1	19512.6	19979.8	22080.5	21614.6	21592.8	22772.2	23387.8	23811.4
cds-WP_003643928.1	2265.94	2252.14	2155.77	1840.69	1944.96	1904.57	1941.65	1830.96	1780.35	2331.39	2270.24	2306.3	1866.44	1906.93	1894.31
cds-WP_003643932.1	770.17	766.828	971.882	1233.39	1148.64	1159.3	1299.96	1169.8	1353.93	1100.27	1106.32	1093.44	1227.33	1203.57	1235.54
cds-WP_003643933.1	5197.36	5472.37	4662.1	6663.2	6714.06	6413.62	13136.1	11514.8	13828.2	5559.38	5362.07	5408.05	6753.26	7238.92	6890.55
cds-WP_003643949.1	107.803	122.558	134.342	912.229	913.763	971.015	52.6616	55.3803	56.987	118.333	114.11	125.229	40.1281	38.226	27.9371
cds-WP_003643951.1	14.512	15.7413	25.1892	26.4786	37.8053	15.7728	35.1077	17.0401	16.7031	26.1698	18.4749	25.5096	23.4896	24.0278	26.1347
cds-WP_003643952.1	3539.88	3494.58	4013.48	4593.6	4636.38	4655.94	4937.51	4789.12	5222.17	3860.62	3796.05	3762.67	4685.2	5117.92	4371.7
cds-WP_003643955.1	192.802	229.374	257.139	313.472	321.747	307.57	69.2402	65.6044	48.1442	174.086	213.005	200.599	50.8941	45.8712	51.3682
cds-WP_003643956.1	1956.01	2010.39	2211.4	2059.35	2091.36	2132.29	2225.44	2078.89	2101.64	2959.46	3149.43	3057.68	3146.63	2955.42	3030.72
cds-WP_003643965.1	1342.36	1260.43	1303.54	919.062	964.438	897.079	896.222	1001.96	953.059	1331.25	1282.38	1392.59	1335.97	1311.7	1493.28
cds-WP_003643969.1	3172.94	2898.66	3256.75	3524.21	3561.74	3489.74	3462.98	3233.36	3582.32	2789.93	2550.62	2714.46	3552.8	3678.44	3537.2
cds-WP_003643972.1	5759.18	6200.96	3641.93	2031.16	2030.23	2360.99	10593.7	10156.8	10871.7	1582.7	1418.22	1348.53	49544.5	51852	51340.3
cds-WP_003643974.1	239796	229005	202353	216347	203364	206881	199185	199938	218027	222368	222994	217502	170614	167032	169731
cds-WP_003643975.1	17475.5	17191.8	14425	18007.1	17738.7	17607.4	16322.2	14568.4	14782.2	17622.5	17343.6	17321.1	15405.3	16106.3	15490.7
cds-WP_003643976.1	60472.4	60304	51389.1	57647.3	58197.7	56059.6	56277.6	53380.7	56034.9	59344	58580.7	60069.4	52343.6	52502.9	52860.6
cds-WP_003643977.1	1402.48	1302.03	1511.35	2652.98	2738.87	2610.4	3602.44	3609.94	4022.5	1092.31	984.604	1048.21	1306.61	1346.65	1335.57
cds-WP_003643980.1	2890.99	3182	3131.85	2930.58	2845.86	2918.96	3850.14	3898.77	3963.54	3701.32	3511.32	3708.18	3967.78	3931.82	4031.95
cds-WP_003643982.1	594.99	602.669	684.306	493.697	452.859	421.923	320.845	384.254	369.433	354.999	384.713	384.964	392.472	359.325	414.55
cds-WP_003643986.1	2492.95	2466.89	2289.07	1768.94	1839.59	1870.07	2019.67	2003.06	1976.86	3618.26	3429.81	3737.16	3143.69	2722.79	3319.11
cds-WP_003643987.1	2256.61	2016.02	2177.81	1959.41	1784.89	1856.26	2013.82	2288.49	2204.81	1856.92	1840.97	1993.23	1816.53	1880.72	1896.12
cds-WP_003643988.1	4061.28	3876.87	3778.38	4206.68	4177.09	4172.9	4624.46	4801.05	5005.03	4637.75	4626.34	4718.13	4464.98	4362.14	4387.92
cds-WP_003643998.1	2325.02	2338.71	2887.31	1736.48	1796.15	1966.67	1534.01	1760.24	1511.14	2102.69	1968.12	2268.04	1913.42	1850.14	2458.46
cds-WP_003644000.1	53.9016	39.3534	47.2297	39.2908	34.5878	34.5031	22.4299	27.2642	18.6682	55.7531	46.7307	39.424	40.1281	30.5808	31.5419
cds-WP_003644001.1	47199.1	48766.7	43942.5	3898.33	3283.43	3611.98	23670.4	26583.4	18690.8	34912.8	33121.2	33952.2	3618.38	2685.65	3995.9
cds-WP_003644002.1	77.7426	82.0799	76.6171	164.85	173.744	188.288	95.571	98.8326	100.219	184.326	153.233	166.972	247.619	168.195	245.125
cds-WP_003644004.1	3665.31	3521.56	3218.97	5317.07	5303.2	5261.22	3557.58	3530.71	3789.64	3369.08	3130.95	3309.3	4529.58	4862.35	4973.7
cds-WP_003644005.1	475.785	441.882	464.95	1026.69	957.198	936.511	628.038	587.883	618.014	328.829	326.028	282.925	556.899	537.349	570.457
cds-WP_003644006.1	2521.97	2498.38	2352.04	4749.91	4291.31	4423.29	3219.18	3108.11	3409.4	2510.03	2344.14	2414.14	3382.5	3442.53	3630.02
cds-WP_003644009.1	337.921	410.399	370.491	488.572	570.297	532.333	399.838	402.146	440.175	377.755	405.361	384.964	392.472	344.034	406.44
cds-WP_003644017.1	681.026	699.365	805.004	650.86	818.043	640.771	871.841	888.641	886.246	1135.54	1108.49	1006.47	1132.39	1148.97	1052.6
cds-WP_003644033.1	2967.7	2958.25	3340.71	3533.61	3462	3496.64	2557.01	2642.92	2412.12	2494.1	2350.66	2487.19	2683.69	2868.05	2853.19
cds-WP_003644046.1	7797.07	7720	7144.28	3717.25	3296.3	3315.25	2561.89	2331.94	1953.28	10581.7	11014.3	10272.3	10060.4	10512.2	9695.07
cds-WP_003644049.1	79.8158	76.458	99.7071	48.6864	43.4359	45.3469	55.5872	54.5283	58.9521	80.7851	74.9864	82.3266	254.471	207.513	213.584
cds-WP_003644055.1	159.632	124.806	104.955	121.289	110.198	93.6511	92.6453	101.389	101.201	114.92	131.498	136.824	92.0009	104.849	121.662
cds-WP_003644056.1	120.242	100.07	104.955	87.123	81.2412	73.9351	96.5462	77.5325	71.725	117.195	90.2011	89.2838	108.639	99.3877	79.3053
cds-WP_003644057.1	136.827	174.279	159.531	118.726	128.699	136.041	130.679	140.581	123.799	243.493	217.352	199.439	191.832	199.868	177.536
cds-WP_003644058.1	169.997	158.538	147.986	171.684	147.199	149.842	141.406	167.845	143.45	150.192	161.927	155.377	167.363	124.508	135.179
cds-WP_003644060.1	22.8045	32.6071	35.6847	7.68733	16.8917	17.7444	22.4299	19.5961	23.5808	4.55127	2.17352	4.63812	6.85113	7.64521	10.8144
cds-WP_003644061.1	772.244	742.092	558.36	849.877	919.393	865.534	1207.31	1059.89	1134.83	769.165	905.271	852.254	853.455	894.489	882.271
cds-WP_003644062.1	4036.4	3921.84	3627.24	3287.61	3166.8	3445.38	3477.61	3251.25	3334.72	3947.09	3533.06	3776.59	3147.61	3236.11	3069.47
cds-WP_003644064.1	630.234	706.112	846.986	152.892	168.917	224.763	318.895	305.018	319.324	114.92	135.845	129.867	101.788	108.125	118.958
cds-WP_003644065.1	1119.49	1064.79	1091.53	800.336	777.02	731.465	989.842	1009.63	937.338	1018.35	910.705	985.6	1082.48	1120.57	1037.28
cds-WP_003644066.1	479.931	491.355	473.347	404.012	394.141	349.96	511.987	524.835	497.163	509.742	566.202	568.169	582.346	630.184	597.493
cds-WP_003644073.1	4609.62	4543.63	4247.52	3336.3	3069.47	3071.76	2135.72	2367.72	2202.84	6624.37	6404.27	6489.89	5273.41	4536.88	5435.12
cds-WP_003644074.1	1891.74	1866.47	1725.46	1181.29	1157.49	1234.22	1251.2	1296.75	1218.34	1097.99	1121.54	1187.36	1127.5	1151.15	1189.58
cds-WP_003644081.1	8549.62	8430.61	7867.42	7179.96	7017.31	6365.32	5312.97	5946.14	6025.88	10244.9	9468.94	9741.21	10262	8866.26	10592.7
cds-WP_003644083.1	3097.27	3125.78	2997.51	3308.11	3249.65	3146.68	3317.68	3281.92	3274.79	3879.96	3949.28	3873.99	4418.98	4409.1	4195.07
cds-WP_003644085.1	4418.89	4440.18	3672.37	2569.28	2524.91	2488.16	4283.14	4266.84	4484.29	7193.28	6753.12	6422.63	6692.58	6300.74	6852.7
cds-WP_003644086.1	3365.74	3440.61	3484.5	2050.81	1886.24	1983.43	2516.05	2771.57	2363.98	2717.11	2799.49	2671.56	2564.28	2585.17	3000.98
cds-WP_003644092.1	8072.8	8625.13	5524.83	9743.26	9392.61	9103.88	19557.9	17095.5	19916	8897.73	8840.79	8085.4	10169	11096.5	8989.43
cds-WP_003644093.1	1864.79	1887.84	1317.18	2347.2	2386.56	2196.37	4696.63	3776.09	4804.59	1880.81	1961.6	1779.88	2518.28	2858.22	2122.32
cds-WP_003644094.1	6987.51	7427.67	7601.88	7118.46	7325.38	7356.05	14104.5	13048.5	14220.2	11762.8	11651.2	11446.9	11931.7	11840.2	11029.7
cds-WP_003644095.1	758.768	728.599	761.973	745.671	768.172	725.55	801.626	810.257	775.22	867.017	819.417	716.589	700.773	747.046	703.834
cds-WP_003644097.1	174.144	175.404	180.522	241.724	237.289	245.465	259.407	232.597	219.105	179.775	171.708	163.494	170.3	169.287	150.5
cds-WP_003644102.1	75.6695	64.0898	58.7747	77.7274	86.0674	60.1339	64.3641	68.1604	61.8997	58.0287	53.2512	69.5718	72.4263	78.6364	52.2694
cds-WP_003644108.1	786.756	821.923	1014.91	1311.97	1191.27	1336.75	1262.9	1231.15	1359.83	413.028	447.745	456.855	244.683	249.015	259.545
cds-WP_003644111.1	514.138	502.599	473.347	639.756	674.061	606.268	656.319	561.471	556.115	474.47	443.398	418.59	386.6	420.486	410.946
cds-WP_003644113.1	450.907	494.728	479.644	300.66	297.616	316.442	364.73	427.706	351.747	460.816	423.836	458.014	420.855	422.671	488.448
cds-WP_003644115.1	40.4262	37.1046	66.1216	46.124	53.0883	67.0345	32.1821	28.1162	37.3363	56.8909	55.4247	39.424	56.7665	56.793	66.6885
cds-WP_003644116.1	27.9874	23.612	27.2883	38.4366	58.7189	40.4179	32.1821	28.1162	36.3538	46.6505	55.4247	54.4979	60.6815	60.0695	53.1706
cds-WP_003644117.1	530.723	682.5	691.653	644.881	686.931	689.075	470.053	541.875	595.416	552.979	514.037	525.267	286.769	317.822	353.269
cds-WP_003644118.1	249.813	304.707	293.874	263.932	382.879	296.726	187.241	195.961	175.874	308.349	324.941	331.625	218.258	212.974	314.518
cds-WP_003644120.1	1181.69	1122.13	986.576	886.605	874.348	846.804	811.378	696.94	811.574	1138.96	1132.4	1202.43	1094.22	1134.77	1100.36
cds-WP_003644123.1	1533.09	1582	1684.53	809.732	802.76	784.698	916.701	1013.89	862.665	1463.23	1539.94	1444.77	1508.23	1503.92	1442.82
cds-WP_003644127.1	590.844	576.808	590.896	706.38	694.974	680.203	659.245	668.824	683.844	582.563	568.375	583.243	618.559	624.723	568.655
cds-WP_003644128.1	2392.4	2319.6	2682.65	2154.16	2092.16	2072.15	2735.48	2544.94	2683.3	2031	1970.3	1981.64	2147.34	2272.81	2097.08
cds-WP_003644129.1	1942.53	1873.22	1614.21	1620.32	1702.85	1679.81	2223.49	1805.4	1941.49	1759.07	1681.22	1706.83	1789.12	2065.3	1422.09
cds-WP_003644130.1	947.424	889.386	1030.66	1242.78	1231.49	1209.58	1179.03	1161.28	1191.81	802.162	763.992	753.694	1117.71	1147.87	1097.66
cds-WP_003644132.1	571.149	554.32	546.815	696.13	731.975	735.408	461.276	482.235	426.42	736.168	795.508	757.173	629.325	666.225	695.724
cds-WP_003644133.1	1184.8	1124.38	1029.61	1000.21	974.09	952.284	730.435	853.709	848.91	938.7	974.823	938.059	973.84	1015.72	987.711
cds-WP_003644185.1	160.668	155.165	163.73	193.037	168.113	215.891	128.728	149.101	148.363	145.641	157.58	142.622	141.916	150.72	144.191
cds-WP_003644190.1	2.07314	1.12438	5.24774	1.70829	8.04368	2.9574	3.90086	5.11203	6.87774	6.82691	7.60732	2.31906	5.8724	8.73738	6.30837
cds-WP_003644196.1	201.094	174.279	215.158	310.91	295.203	299.684	186.266	173.809	174.891	185.464	160.84	156.536	133.108	144.167	154.105
cds-WP_003644199.1	274.691	288.966	278.13	159.726	162.482	166.6	282.812	278.606	305.568	200.256	167.361	221.47	250.556	287.241	240.619
cds-WP_003644203.1	259.142	282.22	278.13	303.222	308.877	334.187	254.531	300.758	306.551	257.147	257.562	266.692	278.939	270.859	283.877
cds-WP_003644204.1	1129.86	1144.62	1077.89	1544.3	1569.32	1514.19	2736.45	2476.78	3079.26	1468.92	1508.42	1452.89	1040.39	1075.79	1082.34
cds-WP_003644206.1	68008.2	63692.8	56670.4	36400.3	32623.6	36391.9	32301	35157.1	30989.1	70461.6	71374	67163.4	76825.7	74641.3	75237.3
cds-WP_003644210.1	5974.78	5799.56	6690.87	6665.77	6514.58	6567.41	7836.82	8128.98	8554.93	7283.17	7106.32	7104.44	6233.55	6383.75	6591.35
cds-WP_003644211.1	2914.83	2848.06	2874.71	92.2479	105.372	73.9351	587.079	598.107	370.416	3584.13	3439.59	3425.25	40.1281	53.5165	53.1706
cds-WP_003644222.1	7244.58	7190.42	8232.66	8308.29	8276.15	8155.54	10707.8	10193.4	10980.8	7784.95	7663.83	7954.37	15240.8	15494.7	15488.9
cds-WP_003644232.1	912.18	855.654	744.13	650.006	694.974	659.501	644.616	642.412	626.857	798.748	946.568	960.09	746.773	715.373	794.855
cds-WP_003644234.1	2461.85	2200.41	2088.6	1540.88	1615.98	1551.65	1636.41	1396.44	1429.59	2384.87	2429.99	2351.53	1951.59	2035.81	1833.93
cds-WP_003644247.1	257.069	259.732	302.27	399.741	415.858	370.661	532.467	558.063	531.551	395.961	367.325	347.859	390.515	410.657	399.23
cds-WP_003644251.1	1251.14	1272.8	1130.36	877.209	998.221	965.1	1272.65	1479.08	1576.97	917.081	878.102	978.643	1068.78	969.849	1070.62
cds-WP_003644263.1	3778.29	4612.21	4698.83	3476.38	3568.18	3847.58	3112.88	3533.26	3468.35	4840.28	5996.74	5053.23	4018.68	3456.73	3884.16
cds-WP_003644264.1	1029.31	1045.67	966.635	828.523	828.499	854.69	834.783	791.513	714.303	971.696	941.134	976.324	937.626	940.361	952.565
cds-WP_003644266.1	728.708	676.878	667.513	288.702	296.812	298.698	481.756	568.287	601.311	331.105	348.85	367.571	385.621	352.772	457.808
cds-WP_003644276.1	67.377	50.5972	60.8738	52.9571	65.1538	54.2191	54.612	54.5283	46.1791	78.5094	69.5526	71.8908	90.0435	103.756	101.835
cds-WP_003644277.1	1134.01	1056.92	1090.48	869.522	829.304	829.059	798.7	901.421	824.347	845.399	832.458	873.126	724.263	720.834	767.819
cds-WP_003644278.1	584.625	612.788	622.383	548.363	539.731	496.844	577.327	490.755	529.586	501.778	516.211	497.438	390.515	459.805	401.032
cds-WP_003644279.1	585.661	597.047	671.711	767.024	766.563	774.84	628.038	592.143	616.049	535.912	634.668	561.212	491.324	514.413	483.041
cds-WP_003644281.1	2800.81	2584.95	2674.25	3049.31	3127.38	2838.12	3899.88	3203.54	3436.91	3255.3	3325.48	3259.44	3341.4	3612.91	3173.11
cds-WP_003644283.1	1064.56	1018.69	979.229	1217.16	1208.16	1151.42	1063.96	937.205	892.141	1229.98	1273.68	1176.92	1331.08	1447.13	1169.75
cds-WP_003644284.1	4120.36	3759.93	3761.58	2450.55	2508.02	2276.22	3378.14	3160.09	3197.17	2543.02	2494.11	2642.57	2846.16	2937.94	2738.74
cds-WP_003644285.1	1143.34	1052.42	970.833	1093.31	1120.49	1061.71	1241.45	1065.86	1113.21	973.972	972.65	919.507	1186.22	1252.72	1053.5
cds-WP_003644286.1	1109.13	1016.44	1084.18	1359.8	1295.84	1316.05	1120.52	1137.43	1159.39	1112.79	1119.36	1098.07	1213.63	1259.27	1248.16
cds-WP_003644287.1	17562.6	16869.1	14744.1	12219.4	11702	11442.2	19629.1	19791.2	19582.9	12044.9	11518.6	11451.5	13039.7	14238.7	13563.9
cds-WP_003644290.1	298.532	314.827	277.081	347.638	328.987	367.704	379.358	392.774	403.822	403.925	381.453	417.431	148.767	183.485	173.03
cds-WP_003644291.1	446.761	482.36	418.77	398.887	359.553	398.264	228.2	283.718	239.738	465.367	397.754	461.493	375.834	282.873	401.934
cds-WP_003644293.1	44.5725	44.9753	51.4279	52.103	42.6315	58.1623	31.2068	32.3762	31.4411	40.9614	41.2969	28.9882	64.5964	67.7147	72.9969
cds-WP_003644295.1	829.255	926.49	829.144	547.508	533.296	486	359.854	513.759	392.031	709.998	724.869	688.761	560.814	555.916	607.406
cds-WP_003644299.1	1313.33	1207.59	1301.44	1152.24	1068.2	1059.74	1810.97	1658.85	1807.86	1492.82	1368.23	1387.96	1534.65	1610.95	1496.89
cds-WP_003644300.1	2529.23	2496.13	2353.09	2396.74	2397.02	2155.95	3653.15	3455.73	3688.43	3210.92	3178.77	3048.4	3723.1	3792.02	3470.51
cds-WP_003644301.1	378.348	477.862	449.207	1075.37	1026.37	1145.5	725.559	880.973	791.923	894.325	1022.64	1037.78	1014.95	913.056	1066.12
cds-WP_003644303.1	372.128	317.076	473.347	462.094	545.362	476.142	675.823	703.756	684.827	349.31	411.882	397.719	464.898	510.045	503.769
cds-WP_003644304.1	4487.31	4376.09	4933.93	6636.72	6241.9	6690.64	7310.2	7382.62	8410.5	4761.77	4460.06	4558.11	6103.38	6249.41	6407.51
cds-WP_003644306.1	1255.28	1325.65	1455.72	1509.28	1662.63	1616.71	1654.94	2021.81	1920.86	1723.79	1773.59	1611.75	1995.64	1730	2120.51
cds-WP_003644307.1	137.864	170.906	163.73	128.976	115.025	116.325	169.687	146.545	180.786	137.676	118.457	135.665	139.959	161.642	154.105
cds-WP_003644308.1	2226.55	2146.44	2729.88	2000.41	1863.72	2043.57	3877.45	3772.68	4503.94	3540.89	3849.3	3575.99	2978.29	2984.91	2850.48
cds-WP_003644309.1	697.611	703.863	688.504	705.526	769.781	685.132	824.056	722.5	693.669	873.844	805.289	833.702	652.815	693.53	731.771
cds-WP_003644310.1	920.473	1047.92	1079.99	1013.02	1108.42	981.858	1000.57	1022.41	1068.02	1125.3	1074.81	1253.45	1067.8	1010.26	1249.96
cds-WP_003644314.1	476.822	435.136	449.207	336.534	391.727	308.556	432.995	396.182	343.887	430.095	456.439	474.248	394.429	430.316	391.119
cds-WP_003644316.1	1211.75	1268.3	1083.13	942.979	992.591	823.144	902.073	788.105	819.434	1198.12	1217.17	1212.87	1449.5	1464.6	1495.99
cds-WP_003644319.1	621.941	658.888	526.874	661.964	699.801	645.7	637.79	520.575	571.835	599.63	632.494	640.06	675.326	801.655	629.035
cds-WP_003644321.1	5278.21	4938.28	5033.64	5885.93	5902.46	5780.74	7927.51	7299.98	7800.34	8124.02	7894.22	7898.71	6865.81	7447.52	7201.46
cds-WP_003644329.1	6.21941	13.4926	13.6441	11.9581	15.283	7.88641	15.6034	21.3001	19.6507	19.3429	10.8676	18.5525	5.8724	10.9217	23.4311
cds-WP_003644330.1	20.7314	22.4876	24.1396	110.185	119.851	111.396	38.0333	24.7081	26.5284	21.6185	16.3014	31.3073	30.3407	29.4887	34.2455
cds-WP_003644331.1	1732.11	1614.61	1496.66	1046.33	1080.27	1112.97	725.559	862.229	758.517	1553.12	1613.84	1517.82	1126.52	1250.54	1165.25
cds-WP_003644332.1	289.203	312.578	300.171	249.411	250.159	232.649	314.994	326.318	348.8	389.134	396.667	412.793	340.599	350.587	364.985
cds-WP_003644334.1	1035.53	988.331	587.747	775.566	945.937	731.465	2539.46	1928.94	1957.21	4827.76	4616.56	4364.47	2824.62	3323.48	2480.09
cds-WP_003644335.1	1858.57	1694.44	1031.71	1569.92	1455.91	1358.43	4573.75	3321.97	3505.68	8912.53	8933.16	7870.89	5064.94	5976.37	4346.47
cds-WP_003644338.1	989.923	902.878	566.756	737.983	765.759	610.211	2593.09	2135.12	2088.87	5296.54	5339.25	4980.18	3573.35	4014.83	3334.43
cds-WP_003644339.1	626.087	532.957	570.955	579.112	536.514	518.532	683.625	612.592	604.259	755.511	669.444	676.006	711.539	752.507	720.957
cds-WP_003644342.1	398.042	340.688	406.175	441.594	399.771	386.434	384.234	434.523	453.931	464.23	410.795	423.228	586.261	500.215	614.616
cds-WP_003644343.1	218.716	217.006	192.067	179.371	176.961	191.246	215.522	209.593	249.564	287.868	218.439	236.544	229.024	243.554	282.074
cds-WP_003644348.1	4593.04	4579.61	4529.85	2684.58	2806.44	2643.92	2472.17	3131.97	2793.35	5788.08	5742.44	5610.96	4684.22	4199.4	4865.56
cds-WP_003644354.1	934.985	802.808	976.081	1020.71	986.156	1062.69	1190.74	1190.25	1218.34	423.268	439.051	475.407	465.877	557.008	500.164
cds-WP_003644357.1	300.605	321.573	261.338	111.893	107.785	156.742	298.415	296.498	309.498	84.1985	101.069	90.4433	118.427	108.125	127.069
cds-WP_003644360.1	858.279	854.53	809.202	983.124	960.416	863.562	1089.31	995.142	1015.94	774.854	763.992	829.064	1016.9	1023.37	1023.76
cds-WP_003644361.1	440.542	426.141	370.491	374.971	425.511	320.386	594.88	493.311	561.027	401.65	420.576	402.357	530.473	478.372	416.353
cds-WP_003644363.1	840.657	733.097	830.193	800.336	825.282	745.266	1083.46	962.766	1078.82	704.309	736.823	805.873	699.794	688.069	639.849
cds-WP_003644365.1	654.075	621.783	643.373	1113.81	1053.72	1029.18	1073.71	1058.19	1105.35	722.514	624.887	696.877	634.219	742.677	757.005
cds-WP_003644374.1	2416.24	2362.33	2169.42	2323.28	2246.6	2356.07	1962.13	2055.89	1935.59	2213.06	2195.25	2193.83	2170.83	2308.85	2198.02
cds-WP_003644380.1	42.4993	37.1046	48.2793	57.2279	69.9801	71.9635	61.4385	74.9764	76.6377	64.8556	76.0732	67.2527	59.7027	85.1895	91.922
cds-WP_003644383.1	408.408	378.917	301.221	496.26	505.948	507.688	566.599	557.211	615.067	341.345	335.809	324.668	359.195	360.417	430.772
cds-WP_003644384.1	1676.13	1711.31	1455.72	1399.09	1538.76	1404.77	1388.7	1357.24	1318.56	1371.07	1306.29	1256.93	1210.69	1239.62	1260.77
cds-WP_003644385.1	220.789	245.115	217.257	225.495	245.332	195.189	202.844	201.073	158.188	151.33	182.576	208.715	174.215	199.868	155.006
cds-WP_003644388.1	1146.44	992.829	883.72	945.541	967.655	920.739	814.304	829.853	783.08	819.229	803.115	764.13	938.605	998.246	846.223
cds-WP_003644391.1	58.0478	46.0996	44.0811	64.9152	69.9801	78.8641	63.3889	63.9004	59.9346	83.0607	93.4613	76.5289	101.788	58.9773	81.1077
cds-WP_003644395.1	202.131	214.757	213.058	190.475	176.961	183.359	160.91	165.289	163.101	364.102	401.014	350.178	391.493	451.067	366.787
cds-WP_003644396.1	69.4501	62.9654	59.8243	118.726	104.568	100.552	96.5462	90.3125	111.026	143.365	108.676	129.867	103.746	104.849	133.377
cds-WP_003644397.1	31.0971	21.3633	24.1396	48.6864	42.6315	42.3895	30.2316	36.6362	32.4236	18.2051	21.7352	39.424	27.4045	32.7652	31.5419
cds-WP_003644400.1	362.799	376.668	439.761	524.446	534.905	494.872	505.161	590.439	539.411	335.656	399.928	371.049	385.621	390.998	373.996
cds-WP_003644404.1	502.736	495.852	530.022	486.864	485.034	500.787	501.26	490.755	467.686	509.742	535.773	570.489	630.304	502.399	639.849
cds-WP_003644410.1	3832.19	3494.58	3775.23	3393.53	3027.64	3333.98	3786.76	3777.79	3915.4	3774.14	3647.17	3653.68	3508.76	3646.76	3767.9
cds-WP_003644413.1	430.176	392.409	362.094	434.761	414.25	537.262	410.565	451.563	431.333	719.101	689.006	716.589	406.174	454.344	479.436
cds-WP_003644417.1	2028.56	1800.14	1849.31	1538.32	1402.01	1528.98	1062.98	1213.26	959.936	1044.52	1042.2	1224.46	984.606	904.319	1055.3
cds-WP_003644419.1	1881.37	1932.81	2285.92	3172.3	2995.47	3291.59	2643.8	2523.64	2852.3	1955.91	1819.24	2046.57	2081.77	1950.62	2186.3
cds-WP_003644438.1	9605.88	8894.98	9869.96	5696.31	5036.96	5902.98	6943.52	6977.07	6827.63	9580.43	10392.7	9867.6	5913.51	4919.15	5603.64
cds-WP_003644440.1	70.4867	77.5823	69.2702	80.2898	94.9155	53.2333	85.8188	74.1244	73.6901	80.7851	76.0732	76.5289	67.5326	75.3599	85.6137
cds-WP_003644441.1	258.106	305.832	235.099	204.995	218.788	220.82	282.812	254.749	262.337	244.631	252.128	237.704	283.833	294.887	271.26
cds-WP_003644443.1	3673.6	3704.84	3255.7	3862.45	3949.45	3952.08	3699.96	3657.66	3508.63	5651.54	5534.87	5657.34	4966.09	5211.85	4743.9
cds-WP_003644445.1	930.839	932.112	835.441	872.084	887.218	838.917	929.379	951.69	902.949	1264.12	1176.96	1259.25	1174.48	1116.2	1175.16
cds-WP_003644447.1	2001.61	2092.47	1707.62	1616.9	1524.28	1708.39	1217.07	1467.15	1413.87	2235.81	2021.37	2022.22	1600.23	1588.02	1690.64
cds-WP_003644450.1	290.239	326.071	395.68	421.949	378.053	425.866	106.298	142.285	114.957	398.236	383.626	395.4	340.599	288.334	350.565
cds-WP_003644463.1	21.7679	15.7413	13.6441	14.5205	26.5442	24.645	26.3308	12.7801	18.6682	32.9967	17.3882	13.9144	12.7235	20.7513	9.91316
cds-WP_003644466.1	60.121	60.7166	71.3693	47.8322	51.4796	56.1907	83.8684	58.7883	72.7076	56.8909	67.3791	53.3384	61.6602	63.346	54.973
cds-WP_003644467.1	78.7792	86.5774	86.063	52.9571	47.4577	55.2049	87.7693	85.2005	92.3583	78.5094	84.7673	96.2409	69.4901	75.3599	72.0957
cds-WP_003644468.1	65.3038	92.1993	59.8243	40.1449	32.9791	35.4889	78.9923	74.1244	75.6552	67.1312	77.1599	74.2099	52.8516	54.6086	55.8742
cds-WP_003644469.1	112.986	177.652	158.482	99.9352	107.785	84.7789	143.356	164.437	150.328	154.743	158.667	161.175	145.831	174.748	181.14
cds-WP_003644473.1	2290.82	2194.79	1934.32	1368.34	1462.34	1248.02	1503.78	1614.55	1551.42	1420	1434.52	1459.85	1229.29	1238.52	1288.71
cds-WP_003644477.1	380.421	347.434	312.766	345.076	346.683	333.201	450.549	480.531	432.315	253.733	233.653	227.268	307.322	335.297	334.344
cds-WP_003644479.1	541.089	487.982	460.752	427.928	467.338	402.207	389.11	386.81	287.883	727.066	624.887	776.885	749.71	809.3	769.622
cds-WP_003644481.1	1400.4	1492.05	1478.81	1221.43	1294.23	1169.16	1226.82	1275.45	1276.31	1277.77	1335.63	1251.13	1320.31	1261.46	1308.54
cds-WP_003644498.1	5240.89	4956.27	5944.65	7146.65	6555.6	6706.41	9441.05	9619.14	10535.7	6692.64	6312.99	6516.56	7424.67	7529.44	7951.26
cds-WP_003644501.1	2539.59	2920.02	2909.35	2344.63	2333.47	2790.8	1453.07	1701.45	1794.11	3902.71	5055.61	4140.68	3891.44	3935.1	4040.06
cds-WP_003644503.1	51.8284	46.0996	43.0315	41.8532	31.3704	52.2475	44.8598	53.6763	48.1442	55.7531	52.1645	35.9454	65.5751	60.0695	63.9849
cds-WP_003644505.1	25.9142	52.8459	46.1802	54.6654	61.9364	59.1481	44.8598	53.6763	68.7774	36.4102	43.4704	52.1788	49.9154	56.793	49.5658
cds-WP_003644508.1	59.0844	69.7117	89.2117	59.7903	79.6325	67.0345	53.6368	85.2005	57.9695	46.6505	59.7718	56.8169	49.9154	37.1339	34.2455
cds-WP_003644563.1	108.84	172.03	134.342	135.809	166.504	175.473	178.464	179.773	162.118	153.605	142.366	146.101	155.619	131.061	143.29
cds-WP_003644565.1	346.214	357.553	391.482	726.879	740.823	756.11	525.64	523.131	532.534	358.413	409.708	418.59	443.366	387.721	466.82
cds-WP_003644566.1	2090.76	1930.56	2745.62	2754.62	2665.68	2748.41	2463.39	2371.98	2471.07	2598.78	2390.87	2482.55	2575.05	2802.51	2781.09
cds-WP_003644567.1	678.952	671.256	670.662	3032.22	3085.56	3044.16	1969.93	1938.31	2121.29	138.814	153.233	142.622	587.24	624.723	527.2
cds-WP_003644575.1	7.25598	4.49753	6.29729	3.41659	2.41311	2.9574	5.85128	1.70401	2.9476	0	1.08676	2.31906	1.95747	3.27652	0.901196
cds-WP_003644577.1	19546.6	17108.6	16564	10421.5	9598.53	10411.1	7821.22	9826.17	8628.62	12097.3	10519.8	12543.8	10366.7	9477.87	11620
cds-WP_003644579.1	18.6582	14.617	34.6351	27.3327	21.7179	36.4747	11.7026	16.1881	21.6158	17.0673	18.4749	25.5096	16.6385	20.7513	26.1347
cds-WP_003644584.1	244.63	268.727	261.338	234.036	262.224	254.337	263.308	208.741	213.21	258.285	287.991	296.84	301.45	334.205	297.395
cds-WP_003644585.1	381.457	374.419	345.302	295.535	348.292	327.286	346.201	241.117	289.848	359.55	368.412	355.976	359.195	377.892	369.49
cds-WP_003644590.1	8993.27	8358.65	10453.5	10919.4	10297.5	10339.1	11877.1	11088	12791.6	8558.67	8437.6	8609.51	10516.5	11305.1	10848.6
cds-WP_003644592.1	983.704	1429.09	1233.22	2633.34	2689.81	2611.39	3042.67	3026.32	2954.48	2503.2	2754.94	2317.9	2915.65	2399.5	2363.84
cds-WP_003644599.1	9.32912	11.2438	6.29729	15.3747	23.3267	16.7586	8.77693	9.37205	5.89521	12.516	14.1279	5.79765	16.6385	7.64521	19.8263
cds-WP_003644600.1	285.056	312.578	351.599	507.363	488.252	512.617	428.119	465.195	447.053	444.887	402.101	397.719	453.153	403.012	445.191
cds-WP_003644601.1	785.719	747.714	898.414	964.332	906.523	907.923	848.436	809.405	871.508	661.072	662.923	702.675	802.561	810.392	903.9
cds-WP_003644611.1	1840.95	1752.91	1739.1	1509.28	1469.58	1393.92	1907.52	1862.48	1872.71	1348.31	1157.4	1258.09	1486.7	1573.82	1267.98
cds-WP_003644614.1	1852.35	1885.59	1834.61	1626.3	1541.97	1491.52	1836.33	2055.04	1963.1	1154.89	1306.29	1103.87	1363.38	1312.79	1456.33
cds-WP_003644620.1	2053.44	2084.6	1973.15	1972.23	1965.88	1995.26	2180.58	2101.9	2127.19	2413.31	2476.73	2526.61	2255.98	2340.53	2127.72
cds-WP_003644624.1	829.255	855.654	924.653	1204.35	1128.53	1370.26	700.204	736.984	844.98	843.123	822.677	796.597	913.158	807.116	868.753
cds-WP_003644625.1	770.17	738.719	977.13	810.586	842.174	772.868	1012.27	876.713	910.81	796.472	759.645	800.075	1018.86	1003.71	1015.65
cds-WP_003644628.1	1.03657	1.12438	0	1.70829	2.41311	0	1.95043	0.852005	3.93014	5.68909	1.08676	1.15953	0	4.36869	1.80239
cds-WP_003644630.1	6969.89	6827.25	6342.42	6323.25	6118.83	6202.66	7518.9	7415.85	7572.39	5285.16	5292.52	5428.92	5442.74	5470.69	5703.67
cds-WP_003644635.1	586.698	600.42	683.256	557.758	513.991	551.063	588.054	598.107	621.944	408.477	459.699	461.493	445.324	404.104	401.032
cds-WP_003644638.1	11071.6	10374.7	11452.7	11170.5	10382	11151.4	11002.4	11255	11561.5	11616	10949.1	11172.1	13091.5	12845	13449.5
cds-WP_003644640.1	948.46	936.61	958.238	1013.02	957.198	820.187	1220.97	1090.57	1133.84	725.928	737.91	694.558	960.137	893.397	861.544
cds-WP_003644641.1	1251.14	1201.96	1381.21	1130.04	1174.38	1178.03	1394.56	1445	1478.71	918.219	903.097	920.666	1104.99	1202.48	1117.48
cds-WP_003644642.1	11396	11085.3	12296.5	11476.3	11163	11607.8	11673.3	12002.2	12396.6	12008.5	11379.5	11409.8	9368.43	9593.64	9622.97
cds-WP_003644643.1	11532.9	11099.9	9759.76	8409.93	7473.39	8171.31	6106.79	6549.36	6436.58	8471.05	8142	8494.71	8676.47	8379.15	9358.02
cds-WP_003644644.1	377.311	392.409	376.788	312.618	316.921	272.081	215.522	247.933	222.053	376.618	337.982	382.645	401.281	413.933	380.305
cds-WP_003644645.1	590.844	591.425	671.711	854.147	855.848	898.065	975.214	1002.81	1084.72	436.922	424.923	426.707	527.537	695.714	670.49
cds-WP_003644647.1	14.512	15.7413	13.6441	9.39562	14.4786	19.716	15.6034	13.6321	20.6332	11.3782	13.0411	11.5953	29.362	26.2121	21.6287
cds-WP_003644648.1	8.29255	12.3682	3.14865	10.2498	3.21747	6.90061	5.85128	4.26002	3.93014	1.13782	5.4338	3.47859	8.8086	17.4748	13.5179
cds-WP_003644649.1	948.46	929.864	954.04	755.066	829.304	741.323	931.329	961.062	908.844	995.591	1085.67	1031.98	1070.73	1092.17	1048.99
cds-WP_003644650.1	26755.9	23569.3	22484.5	26511	23860	25950.2	17674.8	20642.4	19655.6	32607.6	29007.8	29861.4	31422.2	28051.4	32395.3
cds-WP_003644651.1	615.722	645.395	492.238	319.451	325.769	307.57	272.085	269.234	272.162	679.277	671.617	707.313	384.642	408.473	450.598
cds-WP_003644652.1	12762.2	11807.1	12162.2	13067.6	12020.5	12964.3	10158.8	10564.9	11356.1	10730.8	10670.9	10736.1	9648.35	9272.54	10304.3
cds-WP_003644654.1	1583.88	1551.65	1399.05	1976.5	1907.96	2196.37	2505.32	2662.52	2770.75	1332.38	1411.7	1339.26	3080.07	3200.07	3099.21
cds-WP_003644655.1	2011.98	1890.09	1892.34	2294.24	2370.47	2376.77	1905.57	1991.14	1999.46	2291.56	2145.26	2164.84	1923.21	1770.41	1896.12
cds-WP_003644656.1	3732.68	3759.93	3652.43	3615.61	3716.18	3770.69	3423	3390.13	3569.55	3608.02	3495.02	3502.94	2732.62	2961.97	2879.32
cds-WP_003644657.1	76.7061	105.692	71.3693	77.7274	101.35	69.9919	119.951	111.613	112.991	98.9901	89.1143	107.836	117.448	124.508	107.242
cds-WP_003644658.1	5061.56	4786.49	5344.3	5204.32	4983.06	5033.5	6026.82	5572.11	6039.64	5321.57	5077.34	5166.86	5857.72	5946.88	5718.99
cds-WP_003644659.1	3764.82	3539.55	4202.39	6324.96	6155.83	5567.81	3930.11	4018.91	3971.4	6482.15	6188.01	6037.67	6856.03	6949.49	6651.73
cds-WP_003644660.1	1260.47	1101.89	1475.67	1136.87	1112.44	1221.41	1136.12	1168.95	1200.66	1092.31	1084.59	1077.2	1231.25	1210.13	1326.56
cds-WP_003644662.1	590.844	589.176	521.626	422.803	382.879	392.349	377.408	376.586	371.398	634.902	648.796	679.484	586.261	630.184	593.888
cds-WP_003644665.1	204.204	183.274	236.149	163.142	142.373	154.771	226.25	198.517	226.965	184.326	199.964	151.898	256.428	259.937	208.176
cds-WP_003644671.1	154.449	132.677	126.995	103.352	92.5024	112.381	60.4633	68.1604	78.6028	120.609	135.845	121.751	118.427	115.77	124.365
cds-WP_003644672.1	473.712	435.136	528.973	429.636	490.665	459.384	506.136	500.979	579.695	558.669	449.919	503.236	562.772	574.483	553.335
cds-WP_003644673.1	405.298	368.797	344.252	203.287	185.005	157.728	326.697	318.65	326.201	270.801	244.521	246.98	277.96	242.462	272.161
cds-WP_003644677.1	1032.42	973.714	1139.81	989.103	938.698	912.852	827.957	809.405	858.735	1237.95	1130.23	1225.62	1201.88	1163.16	1240.05
cds-WP_003644681.1	23.8411	29.2339	28.3378	35.8742	37.0009	32.5315	20.4795	16.1881	11.7904	14.7916	33.6896	19.712	26.4258	20.7513	27.0359
cds-WP_003644682.1	6.21941	10.1194	13.6441	4.27074	8.84805	9.85802	19.5043	10.2241	16.7031	5.68909	6.52056	8.11671	10.7661	6.55304	10.8144
cds-WP_003644683.1	15.5485	8.99505	13.6441	9.39562	21.7179	13.8012	38.0333	28.1162	34.3887	14.7916	13.0411	4.63812	23.4896	22.9356	30.6407
cds-WP_003644692.1	7355.49	7056.62	6543.94	4116.99	4114.34	3991.51	7462.34	7522.35	6691.06	6433.22	5896.76	6304.36	4590.26	4701.8	4827.71
cds-WP_003644698.1	231.155	275.474	246.644	230.62	225.223	240.536	273.06	318.65	275.11	212.772	254.302	260.894	256.428	216.25	280.272
cds-WP_003644700.1	43.5359	58.4678	52.4774	40.1449	37.0009	46.3327	23.4051	39.1922	33.4062	39.8236	55.4247	40.5835	26.4258	34.9495	24.3323
cds-WP_003644701.1	747.366	906.252	1179.69	641.465	694.974	736.394	1160.5	1035.19	1078.82	209.358	202.137	270.17	206.513	196.591	163.117
cds-WP_003644713.1	9632.83	9174.95	8593.71	8842.13	8429.78	8764.76	7700.29	7552.17	7526.21	6485.56	6340.16	6554.82	9250.99	9513.91	9530.15
cds-WP_003644715.1	80.8524	85.453	99.7071	117.872	119.047	111.396	90.6949	98.8326	98.2535	104.679	102.155	81.1671	79.2774	80.8208	82.0089
cds-WP_003644728.1	1662.66	1865.35	1806.27	2096.93	2047.12	2191.44	2697.44	2700.86	2741.27	2581.71	2707.12	2637.93	3324.76	2643.06	2917.17
cds-WP_003644729.1	676.879	597.047	576.202	419.386	457.686	452.483	458.351	409.814	429.368	545.015	555.334	594.839	504.048	498.031	486.646
cds-WP_003644733.1	3161.53	3061.69	2887.31	3390.11	3273.78	3512.41	2107.44	2528.75	2301.1	4353.29	4250.32	4116.33	3580.21	3117.06	3593.07
cds-WP_003644736.1	1008.58	1086.15	923.603	1183.85	1295.84	1215.49	1056.16	1075.23	1080.79	1198.12	1187.83	1209.39	1019.84	1069.24	1154.43
cds-WP_003644739.1	38.353	49.4728	31.4865	47.8322	47.4577	40.4179	49.7359	37.4882	45.1966	39.8236	42.3836	28.9882	57.7453	72.0834	74.7993
cds-WP_003644741.1	354.506	349.683	329.558	280.16	267.05	297.712	279.886	299.054	268.232	406.201	442.311	418.59	349.408	311.269	322.628
cds-WP_003644748.1	1621.19	1516.79	1616.31	679.901	702.214	618.098	977.164	1078.64	964.849	1762.48	1694.26	1668.56	1885.04	1903.66	1894.31
cds-WP_003644750.1	2031.67	1966.54	2834.83	2459.09	2373.69	2338.32	4326.05	4139.04	3944.88	2446.31	2315.88	2521.98	2431.17	2392.95	2657.63
cds-WP_003644756.1	50.7919	56.2191	54.5765	58.9362	72.3932	69.0061	86.794	73.2724	54.0394	53.4774	53.2512	48.7002	59.7027	73.1756	56.7754
cds-WP_003644757.1	652.002	666.758	505.883	462.094	490.665	499.801	590.004	562.323	606.224	557.531	481.435	569.329	522.644	554.824	503.769
cds-WP_003644758.1	50.7919	60.7166	37.7838	59.7903	57.1102	50.2759	39.0086	39.1922	42.249	166.121	164.101	136.824	103.746	93.9268	137.883
cds-WP_003644759.1	1.03657	6.74629	2.0991	6.83318	4.02184	5.91481	4.87607	4.26002	5.89521	4.55127	20.6484	16.2334	8.8086	7.64521	10.8144
cds-WP_003644760.1	17.6217	13.4926	13.6441	9.39562	16.0874	9.85802	11.7026	5.11203	6.87774	32.9967	41.2969	51.0193	21.5321	25.12	29.7395
cds-WP_003644761.1	205.241	167.533	209.91	269.056	220.397	279.968	131.654	154.213	163.101	227.564	215.178	270.17	195.747	195.499	225.299
cds-WP_003644763.1	48.7187	67.4629	51.4279	98.2269	86.8718	98.5802	73.141	78.3845	80.5678	78.5094	88.0275	100.879	110.597	102.664	92.8232
cds-WP_003644765.1	76.7061	91.0749	107.054	230.62	213.158	195.189	82.8932	104.797	131.66	166.121	134.758	158.856	134.086	150.72	166.721
cds-WP_003644776.1	2501.24	2516.37	2395.07	1469.13	1340.88	1509.26	1678.34	1796.88	1822.6	955.767	924.832	933.421	964.052	854.079	1048.99
cds-WP_003644777.1	359.689	445.255	387.284	269.056	324.965	246.45	411.54	394.478	433.298	312.9	283.644	272.489	241.747	277.412	268.557
cds-WP_003644778.1	1855.46	1625.86	2215.6	1929.52	1931.29	1998.22	2137.67	1965.58	2093.78	1361.97	1254.12	1317.23	1380.99	1360.85	1507.7
cds-WP_003644779.1	848.95	740.968	723.139	911.375	902.501	939.469	751.89	827.297	740.831	940.975	933.527	922.985	935.669	994.969	836.31
cds-WP_003644781.1	40.4262	25.8608	29.3874	42.7074	34.5878	33.5173	44.8598	34.9322	49.1267	34.1345	35.8631	30.1478	29.362	30.5808	47.7634
cds-WP_003644786.1	218.716	206.886	236.149	126.414	118.242	119.282	130.679	141.433	156.223	334.518	283.644	286.404	152.682	192.222	165.82
cds-WP_003644788.1	2796.66	2749.11	3415.23	6497.5	6759.11	6563.47	3338.16	3255.51	3654.05	2616.98	2556.06	2498.79	3425.57	3138.9	3282.16
cds-WP_003644789.1	1413.88	1207.59	1109.37	707.234	669.235	661.473	651.443	771.916	695.634	1341.49	1134.58	1208.23	1144.14	997.154	1161.64
cds-WP_003644790.1	776.39	856.779	768.27	574.841	528.47	564.864	502.235	536.763	474.564	763.476	818.33	803.554	777.114	662.949	782.238
cds-WP_003644791.1	903.888	955.724	855.382	650.86	787.477	637.814	588.054	598.959	563.975	988.764	1033.51	1055.17	935.669	945.821	944.454
cds-WP_003644792.1	968.155	936.61	1114.62	1040.35	1008.68	920.739	1219.99	1096.53	1071.95	1134.4	1022.64	1176.92	1333.03	1332.45	1437.41
cds-WP_003644794.1	105.73	82.0799	73.4684	68.3318	68.3713	74.9209	88.7445	88.6085	101.201	48.9262	71.7261	69.5718	69.4901	62.2538	59.479
cds-WP_003644795.1	71.5232	51.7216	50.3783	75.165	92.5024	84.7789	82.8932	61.3444	80.5678	80.7851	79.3335	73.0504	54.8091	69.899	61.2813
cds-WP_003644796.1	572.186	538.579	512.18	677.339	604.885	597.396	464.202	496.719	507.97	744.133	823.764	786.161	745.795	765.613	806.571
cds-WP_003644800.1	441.578	421.643	407.225	256.244	259.007	281.939	274.035	261.566	250.546	327.692	333.635	343.221	287.748	327.652	315.419
cds-WP_003644813.1	261.215	239.493	288.626	238.307	259.007	239.55	240.878	262.418	281.987	367.515	276.037	323.509	353.323	341.85	331.64
cds-WP_003644815.1	1.03657	3.37314	3.14865	1.70829	6.43495	4.92901	4.87607	2.55601	3.93014	4.55127	6.52056	8.11671	3.91493	7.64521	5.40718
cds-WP_003644818.1	1276.02	1260.43	1427.39	1669	1420.51	1445.19	818.204	837.521	714.303	2423.55	2420.21	2247.17	2105.26	2169.05	2138.54
cds-WP_003644879.1	200.058	201.264	199.414	226.349	236.484	270.11	350.102	397.886	394.979	145.641	168.448	160.015	158.555	152.904	164.018
cds-WP_003644890.1	1455.34	1617.99	1788.43	583.383	593.624	628.941	1010.32	1100.79	1058.19	269.663	311.9	329.306	335.705	286.149	281.173
cds-WP_003644892.1	16.5851	14.617	15.7432	10.2498	8.84805	14.787	9.75214	10.2241	8.84281	9.10254	11.9544	8.11671	13.7023	5.46086	12.6167
cds-WP_003644972.1	699.684	500.35	557.31	266.494	285.551	322.357	513.938	581.067	533.516	154.743	118.457	144.941	141.916	119.047	147.796
cds-WP_003644973.1	205.241	237.245	213.058	278.452	296.812	235.607	235.027	225.781	221.07	293.557	267.343	275.968	322.982	324.375	291.086
cds-WP_003644997.1	7318.17	7154.44	6120.97	4545.77	4217.3	4315.84	5014.55	4931.4	4911.69	4373.77	4210.11	4182.42	4523.7	4606.78	4213.09
cds-WP_003644999.1	286.093	290.09	280.23	220.37	221.201	206.033	236.002	228.337	225.983	293.557	311.9	281.766	307.322	277.412	279.371
cds-WP_003645009.1	504.809	437.384	514.279	405.72	432.75	401.221	559.773	479.679	491.267	620.111	731.389	613.391	543.197	494.754	522.694
cds-WP_003645010.1	500.663	535.206	551.013	457.823	488.252	457.412	627.063	514.611	543.342	590.527	628.147	662.091	582.346	599.603	509.176
cds-WP_003645027.1	4269.63	4118.61	4563.44	6416.35	6076.2	6014.38	4918.98	4811.27	5180.9	5593.51	5666.37	5525.16	7118.33	7160.28	7351.06
cds-WP_003645047.1	1220.04	1185.1	1280.45	1060	1122.09	1005.52	788.948	823.037	681.879	1137.82	1120.45	1132.86	1140.22	1093.26	1190.48
cds-WP_003645057.1	29.0239	29.2339	23.0901	17.0829	22.5223	25.6308	28.2812	31.5242	14.738	40.9614	48.9042	49.8598	48.9367	46.9634	45.0598
cds-WP_003645081.1	10281.7	9412.2	8752.19	5042.03	4383.81	4900.42	2777.41	3758.19	2862.12	9864.88	9523.28	9963.84	8337.83	7375.44	9101.18
cds-WP_003645157.1	7192.75	6768.78	7050.87	5424.69	5363.53	5347.97	4836.09	4750.78	4550.12	7319.58	6938.96	7142.7	8844.81	9616.58	8812.8
cds-WP_003645162.1	2200.64	2139.7	2101.2	1663.88	1572.54	1516.16	1551.57	1502.94	1473.8	1889.92	1779.03	1746.25	1327.16	1292.04	1337.38
cds-WP_003645165.1	464.383	452.001	467.049	363.013	327.378	334.187	393.986	388.514	343.887	488.124	442.311	480.045	477.622	428.132	400.131
cds-WP_003645172.1	134.754	163.035	171.076	231.474	267.855	260.252	244.779	254.749	260.372	166.121	179.315	149.579	142.895	220.619	168.524
cds-WP_003645173.1	157.558	168.657	149.036	164.85	206.723	173.501	207.721	178.921	172.926	146.778	139.105	137.984	141.916	155.089	122.563
cds-WP_003645187.1	137.864	142.796	143.788	122.997	137.547	132.097	163.836	175.513	176.856	192.291	238	213.353	227.066	187.854	200.066
cds-WP_003645212.1	414.627	276.598	264.486	178.517	145.591	194.203	2001.14	1401.55	1322.49	73.9582	51.0777	60.2955	63.6177	75.3599	58.5778
cds-WP_003645226.1	245.667	211.384	176.324	217.808	193.048	192.231	271.109	232.597	232.861	238.942	248.868	226.108	264.258	273.043	233.41
cds-WP_003645229.1	13.4754	5.62191	14.6937	15.3747	12.0655	8.87221	15.6034	19.5961	16.7031	17.0673	14.1279	16.2334	8.8086	9.82955	11.7156
cds-WP_003645248.1	487.187	531.833	424.018	521.03	535.709	515.574	445.673	426.002	525.656	406.201	490.129	458.014	401.281	413.933	416.353
cds-WP_003645249.1	846.877	839.913	906.81	908.813	986.96	949.327	690.451	750.616	678.931	972.834	1024.81	1015.75	1150.99	1190.47	1166.15
cds-WP_003645251.1	559.747	584.678	562.558	510.78	551.797	512.617	517.839	529.947	497.163	616.697	573.809	575.127	435.536	436.869	412.748
cds-WP_003645252.1	633.343	627.405	745.18	609.861	533.296	566.836	558.798	581.919	597.381	730.479	729.216	764.13	672.39	645.474	626.331
cds-WP_003645282.1	2261.79	2618.68	2314.26	1124.06	1081.07	1019.32	833.808	1082.9	907.862	2145.92	2126.79	2283.11	544.176	530.796	607.406
cds-WP_003645314.1	125.425	115.811	165.829	220.37	201.896	222.791	131.654	120.985	118.887	174.086	154.32	158.856	184.002	148.535	140.587
cds-WP_003645407.1	2129.11	2148.69	2111.69	1804.81	1628.04	1893.72	1175.13	1461.19	1385.37	2117.48	1934.43	2292.39	1593.38	1494.09	1797.89
cds-WP_003645418.1	179.326	150.667	157.432	93.1021	92.5024	99.566	74.1163	84.3485	112.009	191.153	222.786	204.077	133.108	105.941	121.662
cds-WP_003645437.1	900.778	964.719	979.229	955.791	1099.57	962.142	1244.37	1059.89	1143.67	849.95	928.093	909.071	1103.03	1129.31	1076.93
cds-WP_003645446.1	1104.98	1053.55	1095.73	1009.6	905.719	948.341	801.626	967.026	812.556	1371.07	1411.7	1494.63	1345.76	1313.88	1441.01
cds-WP_003645448.1	659.258	757.833	844.887	585.091	731.171	706.82	614.385	614.296	644.543	841.985	956.349	935.74	748.731	726.295	813.78
cds-WP_003645451.1	6747.03	7140.95	7593.49	4630.33	4461.03	4506.1	7480.87	8448.48	8885.06	6902	7183.48	7107.92	7607.69	7115.5	8300.02
cds-WP_003645462.1	3822.87	4445.81	3808.81	4604.71	4541.46	5263.19	2147.42	2757.94	2272.6	2547.57	2709.29	2542.85	1932.02	1788.98	2115.11
cds-WP_003645468.1	530.723	522.837	495.387	573.133	537.318	519.517	496.384	448.155	408.734	686.104	634.668	650.496	717.411	833.328	702.933
cds-WP_003645489.1	147.193	134.926	156.383	121.289	124.677	123.225	238.927	242.821	292.795	63.7178	71.7261	82.3266	84.1711	102.664	77.5029
cds-WP_003645495.1	1947.71	1863.1	1910.18	1211.18	1200.92	1149.44	1375.05	1446.7	1530.79	2226.71	2213.73	2198.47	1609.04	1618.6	1701.46
cds-WP_003645514.1	73.5964	78.7067	95.509	40.9991	51.4796	42.3895	51.6863	39.1922	77.6202	50.064	35.8631	28.9882	46.0005	50.2399	43.2574
cds-WP_003645529.1	895.595	928.739	937.247	1173.6	1151.86	1297.31	568.55	669.676	571.835	682.691	758.558	762.97	525.58	519.874	596.592
cds-WP_003645533.1	655.111	672.38	763.022	1145.41	1138.99	1250.98	585.128	640.708	574.783	848.812	894.403	808.192	493.282	499.123	622.727
cds-WP_003645538.1	756.695	604.917	597.193	448.427	504.339	436.71	344.251	326.318	256.442	608.732	625.974	620.348	824.093	848.618	761.511
cds-WP_003645539.1	4309.02	4133.23	3699.66	3318.36	3453.96	3200.9	2951.97	2947.09	3032.1	3571.61	3351.57	3617.73	3359.99	3248.12	3473.21
cds-WP_003645552.1	168.961	149.543	162.68	84.5606	89.2849	99.566	108.249	120.985	126.747	128.573	111.936	112.474	91.0222	107.033	90.1196
cds-WP_003645580.1	93.2912	102.319	101.806	157.163	162.482	179.416	255.506	236.005	280.022	143.365	121.717	126.389	132.129	117.955	129.772
cds-WP_003645630.1	1702.05	1745.04	1839.86	1617.75	1550.02	1605.87	1524.26	1529.35	1730.24	1811.41	1635.57	1791.47	1590.44	1459.14	1656.4
cds-WP_003645631.1	998.216	996.202	970.833	946.395	879.175	972	877.693	809.405	826.312	868.155	816.157	762.97	654.773	727.387	743.487
cds-WP_003645638.1	26.9508	14.617	10.4955	12.8122	14.4786	12.8154	13.653	13.6321	19.6507	6.82691	5.4338	15.0739	13.7023	16.3826	7.20957
cds-WP_003645646.1	175.18	187.772	236.149	281.869	266.246	287.854	254.531	272.642	224.018	352.724	308.64	325.828	347.45	409.565	387.514
cds-WP_003645660.1	13420.5	14391	16991.1	19917	17520.8	19485.4	20886.2	24352.9	27256.5	21813.1	25336.7	24280.5	24661.1	23277.5	26220.3
cds-WP_003645663.1	308.897	312.578	320.112	350.2	424.707	418.966	330.598	368.918	285.918	248.044	283.644	266.692	299.492	354.956	328.035
cds-WP_003645668.1	2570.69	2689.52	2777.11	3003.18	2851.49	2908.11	2281.03	2683.82	2673.48	2536.2	2634.31	2389.79	2534.92	2482.51	2480.99
cds-WP_003645673.1	411.518	422.767	351.599	556.05	524.448	518.532	394.962	382.55	405.787	389.134	405.361	380.326	580.389	421.579	466.82
cds-WP_003645674.1	58.0478	70.836	44.0811	133.247	121.46	127.168	31.2068	20.4481	51.0918	43.2371	35.8631	42.9026	92.9797	85.1895	88.3172
cds-WP_003645687.1	712.123	646.519	634.977	576.549	571.102	592.467	695.328	787.253	851.857	765.751	828.111	788.48	673.368	619.262	699.328
cds-WP_003645688.1	25.9142	11.2438	16.7928	24.7703	21.7179	23.6592	37.0581	23.8561	33.4062	15.9294	8.69408	17.3929	38.1706	39.3182	22.5299
cds-WP_003645742.1	895.595	827.545	1121.97	310.055	312.095	357.846	478.83	402.998	386.136	122.884	147.799	140.303	125.278	121.231	124.365
cds-WP_003645748.1	61.1575	67.4629	90.2612	64.061	58.7189	78.8641	58.5128	64.7524	51.0918	120.609	134.758	122.91	115.491	147.443	136.081
cds-WP_003645778.1	149.266	138.299	79.7657	77.7274	94.9155	69.9919	137.505	110.761	107.096	86.4741	67.3791	71.8908	92.0009	68.8069	94.6256
cds-WP_003645786.1	233.228	257.483	228.802	261.369	227.636	252.365	425.193	362.102	393.014	365.239	279.297	314.232	320.046	293.794	287.482
cds-WP_003645805.1	307.861	323.822	322.212	300.66	272.681	248.422	311.093	333.134	302.621	410.752	385.8	396.559	288.726	374.615	368.589
cds-WP_003645807.1	519.321	505.972	462.851	223.787	210.745	226.734	206.745	238.561	200.437	289.006	270.603	282.925	276.003	208.605	283.877
cds-WP_003645808.1	2715.81	2609.69	2642.76	1932.08	1917.61	1853.31	2366.84	2287.63	2320.75	2388.28	2202.86	2225.14	2445.85	2295.75	2651.32
cds-WP_003645809.1	974.375	1014.19	1026.46	839.627	797.129	914.824	1311.66	1312.09	1246.84	1274.36	1337.8	1273.16	1673.63	1662.29	1914.14
cds-WP_003645837.1	1328.88	1243.57	1286.75	1302.57	1229.88	1187.89	1101.02	1127.2	1172.16	1554.26	1487.77	1550.29	1398.61	1301.87	1534.74
cds-WP_003645847.1	1423.21	1307.66	1233.22	1215.45	1194.49	1317.03	1457.94	1283.12	1250.77	1270.94	1320.41	1425.06	1217.54	1404.53	1294.12
cds-WP_003645850.1	10686	10522	11172.4	7486.6	7306.88	7331.41	7989.93	8931.57	9131.68	9530.36	9240.72	9570.76	10478.3	9968.26	10976.6
cds-WP_003645861.1	13260.8	14486.5	10463	708.088	520.426	487.972	2151.32	2878.92	1923.8	8656.52	8825.58	8580.52	423.791	292.702	445.191
cds-WP_003645864.1	23713.6	21349.8	16978.6	865.251	683.713	657.53	3635.6	3676.4	1929.7	12279.3	12369.5	11657.9	1286.06	1152.24	902.098
cds-WP_003645867.1	3740.98	3220.23	2536.76	84.5606	73.1975	65.0629	406.664	357.842	198.472	1903.57	2036.59	1763.64	280.896	289.426	209.979
cds-WP_003645873.1	1414.92	1552.77	1400.1	1974.79	1957.03	1987.38	2640.88	2320.86	2644.98	1781.82	1719.25	1829.74	2726.75	2727.15	2799.12
cds-WP_003645874.1	13509.6	13928.8	8889.68	1674.13	1400.41	1468.84	3963.27	3510.26	4312.34	2540.75	2371.31	2588.07	668.475	720.834	664.182
cds-WP_003645875.1	320.3	317.076	272.883	368.992	394.945	406.15	591.955	558.063	595.416	205.945	199.964	202.918	234.896	181.301	226.2
cds-WP_003645890.1	1294.67	1564.01	1478.81	1285.49	1221.84	1370.26	649.492	816.221	605.241	2667.04	2887.52	2486.03	1994.66	1808.64	2120.51
cds-WP_003645904.1	319.263	392.409	451.306	456.969	601.668	563.878	368.631	373.178	429.368	457.403	497.736	572.808	620.517	522.058	620.023
cds-WP_003645906.1	9561.31	8857.88	8431.03	8477.41	7765.37	8458.18	6815.77	8306.2	7906.46	11259.8	10649.2	11108.3	10245.4	9275.82	10585.5
cds-WP_003645919.1	36.2799	41.6021	52.4774	27.3327	41.0228	31.5456	40.959	37.4882	41.2665	45.5127	19.5617	47.5407	42.0855	39.3182	30.6407
cds-WP_003645922.1	4853.21	4412.07	4874.11	5376.86	5070.74	5268.12	6348.64	6528.06	6976	4403.35	4077.52	4338.96	5519.08	5346.18	5974.93
cds-WP_003645925.1	6241.18	6520.29	7571.45	8759.28	7653.57	9166.97	5635.76	7090.39	7232.44	9597.49	11372.9	10302.4	7921.87	7497.76	8267.58
cds-WP_003645927.1	7700.67	7617.69	7240.84	6799.01	6730.15	6479.67	6299.88	6729.14	6462.13	6866.73	7045.46	7099.8	7014.58	6923.28	7062.68
cds-WP_003645933.1	5536.31	5516.22	5513.28	5393.09	5267	5490.91	4485.98	4800.2	4629.7	4231.54	4065.57	4108.21	3988.34	3964.59	4071.6
cds-WP_003645935.1	227.009	267.603	194.167	173.392	209.136	194.203	275.01	203.629	197.489	250.32	256.475	211.034	279.918	295.979	237.015
cds-WP_003645940.1	514.138	713.982	811.301	626.09	645.908	720.621	815.279	840.929	886.246	653.107	855.28	739.78	739.922	715.373	767.819
cds-WP_003645946.1	496.516	490.23	543.666	274.181	304.856	369.676	384.234	380.846	392.031	441.473	476.001	510.193	465.877	453.252	499.263
cds-WP_003645953.1	5387.05	5867.02	6625.8	6726.41	6861.26	7488.15	4021.78	4749.08	4267.15	4684.4	5512.05	5028.88	3537.14	3028.59	3793.14
cds-WP_003645955.1	593.954	509.345	460.752	357.888	349.9	363.761	404.714	409.814	407.752	337.932	351.023	287.563	358.216	406.288	366.787
cds-WP_003645964.1	6.21941	4.49753	4.1982	12.8122	10.4568	6.90061	7.80171	5.11203	5.89521	2.27564	3.26028	6.95718	1.95747	1.09217	1.80239
cds-WP_003645983.1	2456.67	2184.67	2956.58	2403.57	2504.8	2488.16	2894.43	2674.44	2951.53	2408.76	2410.43	2462.84	2836.37	2956.51	2823.45
cds-WP_003645984.1	29.0239	50.5972	41.982	29.8952	20.9136	25.6308	32.1821	53.6763	45.1966	29.5833	33.6896	33.6264	43.0643	31.673	33.3443
cds-WP_003646015.1	104.693	85.453	99.7071	66.6235	86.0674	61.1197	105.323	72.4204	87.4456	101.266	114.11	113.634	137.023	148.535	154.105
cds-WP_003646029.1	19.6948	15.7413	19.9414	23.9161	12.8699	10.8438	35.1077	39.1922	30.4586	12.516	14.1279	11.5953	19.5747	28.3965	17.1227
cds-WP_003646031.1	355.543	410.399	462.851	243.432	234.876	234.621	362.78	385.958	362.555	409.614	391.233	398.878	154.64	178.024	189.251
cds-WP_003646084.1	442.615	435.136	398.829	323.722	341.052	343.059	270.134	334.838	287.883	362.964	385.8	390.761	289.705	270.859	310.913
cds-WP_003646159.1	43.5359	48.3484	51.4279	39.2908	49.0665	50.2759	68.265	57.0843	52.0743	59.1665	70.6394	46.3812	49.9154	66.6225	67.5897
cds-WP_003646161.1	251.886	291.215	214.108	183.642	160.874	164.629	136.53	145.693	110.044	284.454	236.914	237.704	246.641	241.37	288.383
cds-WP_003646171.1	1063.52	1054.67	926.752	904.542	867.914	908.909	697.278	808.553	705.46	1002.42	996.559	994.876	917.073	889.028	1027.36
cds-WP_003646203.1	17.6217	24.7364	15.7432	19.6454	26.5442	32.5315	12.6778	23.8561	7.86028	23.8942	16.3014	22.0311	15.6597	21.8435	17.1227
cds-WP_003646207.1	466.456	474.489	419.82	568.008	554.21	609.225	453.474	408.11	461.791	375.48	431.444	360.614	302.429	406.288	415.452
cds-WP_003646208.1	27.9874	22.4876	25.1892	37.5825	49.0665	58.1623	28.2812	27.2642	27.511	42.0993	35.8631	48.7002	32.2982	34.9495	39.6526
cds-WP_003646212.1	6.21941	10.1194	8.39639	11.1039	15.283	13.8012	8.77693	16.1881	7.86028	5.68909	5.4338	10.4358	5.8724	3.27652	8.11077
cds-WP_003646215.1	240.484	224.876	184.721	247.703	262.224	235.607	203.82	216.409	235.808	196.842	247.781	260.894	192.81	184.577	231.607
cds-WP_003646267.1	1938.38	1917.07	1702.37	1049.75	1111.64	1065.65	1236.57	1246.48	1270.42	1859.19	1762.72	1806.55	1386.86	1295.32	1404.06
cds-WP_003646269.1	674.806	746.589	744.13	891.73	920.197	1008.47	791.874	884.381	816.486	1537.19	1592.1	1415.79	1050.18	920.701	1059.81
cds-WP_003646275.1	2093.87	1888.96	2016.18	1419.59	1343.3	1455.04	1136.12	1238.82	1177.08	2684.11	2618	2650.68	2275.55	2350.36	2406.19
cds-WP_003646299.1	784.682	779.196	831.243	555.196	661.995	596.41	631.939	662.86	625.875	366.377	342.329	400.038	303.407	298.163	285.679
cds-WP_003646315.1	2085.58	1989.03	1804.17	1903.04	1783.28	1880.91	1314.59	1421.14	1503.28	1850.09	1711.65	1739.29	1499.42	1450.41	1502.29
cds-WP_003646318.1	4063.35	3696.97	3665.02	1629.71	1678.72	1568.41	2187.4	2050.78	1932.65	2710.28	2823.4	2666.92	1851.76	1852.32	1637.47
cds-WP_003646321.1	102.62	83.2042	97.6081	81.144	70.7844	74.9209	86.794	103.945	87.4456	54.6153	71.7261	73.0504	78.2987	76.4521	68.4909
cds-WP_003646328.1	48.7187	71.9604	57.7252	112.747	90.0893	83.7931	362.78	424.298	341.922	225.288	232.567	197.12	68.5113	79.7286	87.416
cds-WP_003646329.1	5348.69	5368.92	4834.22	5289.73	4716.01	5219.82	3473.71	3970.34	3512.56	6022.47	5956.53	6023.76	5223.5	4764.06	5247.67
cds-WP_003646361.1	144.083	139.423	147.986	127.268	123.068	117.31	121.902	115.873	102.184	175.224	149.973	157.696	163.448	128.876	137.883
cds-WP_003646371.1	1215.9	1091.77	998.121	998.498	982.134	1087.34	450.549	589.587	483.407	987.626	1037.86	1096.91	903.371	842.065	1012.04
cds-WP_003646372.1	1614.97	1583.13	1394.85	1438.38	1422.12	1432.37	753.84	676.492	689.739	1416.58	1381.27	1514.35	1330.1	1399.07	1233.74
cds-WP_003646418.1	4610.66	4558.24	3947.35	4451.82	3817.53	4627.35	1584.72	1905.08	1604.48	6558.38	6324.94	6276.53	4124.38	3266.69	4421.27
cds-WP_003646440.1	440.542	460.996	480.693	358.742	342.661	338.13	383.259	423.446	451.966	463.092	508.604	526.426	544.176	491.478	542.52
cds-WP_003646442.1	68.4135	69.7117	60.8738	50.3947	35.3922	51.2617	18.5291	39.1922	34.3887	53.4774	51.0777	48.7002	60.6815	43.6869	42.3562
cds-WP_003646444.1	4527.73	4086	3970.44	4299.78	4362.09	3940.25	2289.8	2257.81	2086.9	5758.5	5893.5	5897.37	6883.43	6676.45	6773.39
cds-WP_003646470.1	55.9747	47.224	59.8243	59.7903	54.6971	84.7789	45.8351	57.9363	59.9346	58.0287	59.7718	44.0621	55.7878	34.9495	50.467
cds-WP_003646492.1	62.1941	76.458	54.5765	69.1859	86.8718	95.6228	68.265	71.5684	61.8997	78.5094	85.854	62.6146	52.8516	55.7008	53.1706
cds-WP_003646500.1	338.958	293.464	310.666	343.367	385.292	347.988	420.317	486.495	384.171	276.49	289.078	253.937	368.982	361.509	391.119
cds-WP_003646539.1	19.6948	24.7364	39.8829	22.2078	36.1966	35.4889	22.4299	23.0041	8.84281	26.1698	24.9955	23.1906	22.5109	24.0278	15.3203
cds-WP_003646541.1	40648	39555.7	39623.6	62435.6	60004.3	59521.7	59870.3	57036.6	61867.3	54615.3	52626.3	53384.7	58158.3	59185.9	57727.9
cds-WP_003646542.1	432.249	466.618	459.702	322.868	357.944	331.229	478.83	546.987	533.516	322.002	279.297	307.275	365.067	350.587	352.368
cds-WP_003646579.1	2223.44	2130.7	2476.94	2567.57	2409.08	2508.86	3059.25	2882.33	3004.59	2467.93	2497.37	2557.92	1960.4	2059.84	2063.74
cds-WP_003646586.1	137.864	155.165	125.946	71.7484	99.7417	78.8641	150.183	120.133	122.817	92.1632	108.676	112.474	96.8946	74.2677	94.6256
cds-WP_003646616.1	326.519	401.404	356.847	458.677	501.122	466.284	294.515	293.09	276.092	186.602	219.525	234.225	230.981	250.108	200.066
cds-WP_003646617.1	1047.97	991.705	947.743	706.38	667.626	755.124	734.336	748.912	752.621	780.543	742.257	747.897	815.285	794.009	790.349
cds-WP_003646619.1	1056.26	1061.42	1229.02	1246.2	1170.36	1319.99	562.698	795.773	673.036	1880.81	2201.78	1906.27	1578.7	1346.65	1640.18
cds-WP_003660204.1	569.076	639.773	662.265	654.277	625.799	691.047	564.649	573.399	530.569	599.63	596.631	572.808	481.537	552.639	473.128
cds-WP_003679901.1	0	0	0	0	0	0	0	0	0	0	0	0	0	0	0
cds-WP_003679901.1-2	0	0	0	0	0	0	0	0	0	0	0	0	0	0	0
cds-WP_003688751.1	40.4262	51.7216	56.6756	63.2069	51.4796	65.0629	71.1906	64.7524	63.8647	36.4102	29.3425	39.424	46.0005	41.5026	33.3443
cds-WP_010495029.1	196.948	188.896	216.207	3129.6	3039.71	3893.92	181.39	213.001	214.193	100.128	151.06	99.7195	107.661	65.5304	86.5148
cds-WP_010495033.1	135.79	161.911	154.284	3373.03	3390.41	4172.9	185.291	189.145	182.751	30.7211	54.338	53.3384	51.8729	45.8712	55.8742
cds-WP_010620892.1	67.377	70.836	75.5675	92.2479	89.2849	75.9067	102.397	86.9045	62.8822	56.8909	66.2923	49.8598	64.5964	51.3321	54.0718
cds-WP_010623241.1	222.862	263.105	271.833	485.156	430.337	465.298	176.514	150.805	145.415	98.9901	109.763	102.039	113.533	101.572	113.551
cds-WP_011100864.1	61.1575	96.6968	72.4189	50.3947	68.3713	64.0771	118.001	116.725	117.904	84.1985	86.9408	106.677	100.81	64.4382	78.4041
cds-WP_011100878.1	519.321	541.952	415.621	272.473	300.834	335.173	488.582	513.759	572.818	241.217	243.434	197.12	243.705	285.057	239.718
cds-WP_011100879.1	83.9621	96.6968	119.649	281.014	231.658	278.982	190.167	226.633	175.874	141.089	133.671	85.8052	108.639	97.2034	111.748
cds-WP_011100880.1	95.3643	73.0848	82.9144	202.433	214.766	190.26	120.927	168.697	113.974	119.471	117.37	131.027	81.2349	96.1112	108.144
cds-WP_011100882.1	25.9142	20.2389	15.7432	15.3747	20.9136	23.6592	39.9838	38.3402	36.3538	23.8942	19.5617	22.0311	33.2769	39.3182	26.1347
cds-WP_011100886.1	122.315	133.801	141.689	175.1	228.441	177.444	146.282	132.061	129.695	171.81	123.891	158.856	145.831	143.075	128.871
cds-WP_011100889.1	1178.58	1163.73	1106.22	1599.82	1692.39	1697.55	773.345	874.157	771.29	1390.41	1520.38	1486.52	1812.61	1795.53	1788.87
cds-WP_011100893.1	451.944	429.514	454.455	445.011	456.881	412.065	377.408	363.806	349.782	425.544	410.795	459.174	410.089	412.841	399.23
cds-WP_011100907.1	173.107	192.269	176.324	361.304	353.922	362.775	158.96	162.733	132.642	480.159	490.129	480.045	62.6389	60.0695	54.973
cds-WP_011100908.1	100.547	125.931	106.004	202.433	193.048	194.203	94.5957	83.4965	72.7076	335.656	341.243	307.275	59.7027	52.4243	49.5658
cds-WP_011100911.1	134.754	124.806	116.5	137.518	104.568	130.126	136.53	120.985	127.729	177.5	177.142	165.813	137.023	136.522	145.093
cds-WP_011100927.1	1233.52	1767.53	1151.36	1249.62	1173.57	1208.59	949.858	967.878	1014.96	1474.61	1517.12	1524.78	1090.31	1065.96	1131
cds-WP_011100931.1	618.831	619.534	572.004	984.832	885.61	952.284	812.353	936.353	919.652	677.002	664.01	699.196	611.708	624.723	685.81
cds-WP_011100933.1	230.118	192.269	265.536	98.2269	80.4368	104.495	48.7607	47.7123	59.9346	219.599	178.229	197.12	138.001	124.508	136.081
cds-WP_011100934.1	0	1.12438	1.04955	0	0	0.985802	0	0	0	0	0	1.15953	0	0	0.901196
cds-WP_011100937.1	15.5485	16.8657	7.34684	15.3747	9.65242	13.8012	11.7026	7.66804	11.7904	18.2051	8.69408	10.4358	9.78733	20.7513	11.7156
cds-WP_011100938.1	6.21941	7.87067	12.5946	5.97903	4.02184	6.90061	8.77693	7.66804	10.8079	6.82691	19.5617	8.11671	10.7661	20.7513	12.6167
cds-WP_011100955.1	325.483	355.305	306.468	323.722	348.292	386.434	263.308	254.749	237.773	473.332	374.932	474.248	432.6	393.182	408.242
cds-WP_011100962.1	9640.09	9172.71	8861.34	5412.73	5386.86	5499.79	3695.09	4039.36	3713	14161.3	13325.8	13600.1	7700.67	7580.77	8231.53
cds-WP_011100969.1	1972.59	1896.83	1755.9	2013.23	2018.96	2132.29	1213.17	1166.39	1083.74	1300.53	1173.7	1135.18	906.307	891.213	926.43
cds-WP_011100970.1	61.1575	46.0996	88.1621	49.5405	65.1538	56.1907	64.3641	63.0484	62.8822	58.0287	71.7261	61.4551	65.5751	69.899	53.1706
cds-WP_011100971.1	272.618	276.598	301.221	316.889	364.379	369.676	336.449	362.102	354.695	336.794	361.891	360.614	332.769	333.113	305.506
cds-WP_011100972.1	169.997	124.806	217.257	181.933	189.027	158.714	394.962	338.246	433.298	125.16	130.411	131.027	67.5326	73.1756	64.8861
cds-WP_011100973.1	65.3038	56.2191	62.9729	46.9781	60.3276	69.9919	83.8684	74.1244	64.8473	52.3396	52.1645	57.9765	34.2557	29.4887	22.5299
cds-WP_011100993.1	102.62	103.443	99.7071	128.976	148.808	148.856	115.075	103.945	116.922	149.054	155.407	180.887	150.725	170.379	148.697
cds-WP_011100994.1	104.693	106.816	76.6171	122.143	135.134	111.396	133.604	136.321	136.572	64.8556	58.685	69.5718	98.8521	87.3738	74.7993
cds-WP_011100999.1	127.498	175.404	133.293	331.409	228.441	319.4	104.348	108.205	110.044	184.326	185.836	141.463	168.342	162.734	176.634
cds-WP_011101049.1	1622.23	1593.25	1504	1809.08	1726.17	1758.67	1954.33	1732.13	1867.8	1355.14	1459.52	1479.56	1932.02	2066.39	1897.92
cds-WP_011101073.1	940.168	956.849	957.189	933.583	882.392	912.852	793.824	731.872	783.08	691.793	665.097	667.889	529.495	544.994	598.394
cds-WP_011101082.1	1118.46	1050.17	987.626	625.236	502.73	630.913	725.559	1246.48	1142.69	467.643	553.161	526.426	399.323	588.681	524.496
cds-WP_011101083.1	2185.09	2036.26	2532.56	392.054	355.531	464.313	825.031	876.713	906.879	80.7851	74.9864	85.8052	61.6602	79.7286	78.4041
cds-WP_011101085.1	840.657	884.888	1043.25	455.261	489.86	504.73	561.723	609.184	543.342	232.115	243.434	257.416	257.407	211.881	260.446
cds-WP_011101086.1	961.936	1052.42	1200.68	153.747	172.135	208.99	302.316	357.842	316.376	23.8942	18.4749	20.8715	29.362	39.3182	28.8383
cds-WP_011101096.1	143.046	116.936	147.986	31.6034	28.9573	54.2191	61.4385	66.4564	66.8124	2.27564	4.34704	3.47859	5.8724	6.55304	3.60479
cds-WP_011101140.1	1895.88	2003.65	2103.3	1849.23	1825.11	1923.3	1812.92	2102.75	2034.83	1814.82	1820.32	1874.96	1718.66	1702.7	1888.01
cds-WP_011101142.1	248.776	282.22	242.446	251.119	281.529	250.394	285.738	232.597	315.394	233.253	247.781	255.096	268.173	275.227	264.051
cds-WP_011101143.1	1059.37	1121.01	1177.59	1434.97	1471.99	1495.46	1256.08	1196.21	1370.64	1518.99	1448.65	1507.39	1546.4	1441.67	1565.38
cds-WP_011101144.1	2085.58	1981.16	2015.13	1187.26	1075.44	1200.71	1441.37	1599.21	1498.37	1976.39	1860.53	1821.62	1865.47	1818.47	2019.58
cds-WP_011101145.1	276.764	339.563	363.144	348.492	357.944	410.093	288.663	310.982	294.76	430.095	357.544	397.719	431.621	461.989	419.056
cds-WP_011101146.1	49.7553	55.0947	53.527	69.1859	62.7407	67.0345	46.8103	46.8603	33.4062	54.6153	70.6394	78.848	91.0222	57.8851	61.2813
cds-WP_011101150.1	307.861	274.349	255.04	394.616	368.401	445.582	72.1658	41.7482	53.0569	212.772	210.831	200.599	69.4901	55.7008	67.5897
cds-WP_011101154.1	383.53	440.758	383.085	622.673	602.472	571.765	454.45	420.038	498.145	628.075	586.85	591.36	500.133	528.612	446.993
cds-WP_011101155.1	3893.35	3745.32	4034.47	4634.6	4438.5	4545.53	3473.71	4072.58	3826.97	7394.68	6867.23	7293.44	6889.3	6047.36	7251.03
cds-WP_011101164.1	1583.88	1588.75	1396.95	1517.82	1385.12	1426.45	982.04	1030.93	943.233	1508.75	1529.07	1652.33	1434.82	1497.37	1532.03
cds-WP_011101165.1	720.415	698.241	731.536	796.919	842.174	772.868	815.279	755.728	748.691	659.934	698.786	695.718	697.837	833.328	679.502
cds-WP_011101189.1	23.8411	8.99505	16.7928	31.6034	31.3704	42.3895	29.2564	35.7842	29.476	12.516	20.6484	20.8715	17.6172	21.8435	22.5299
cds-WP_011101190.1	35.2433	43.8509	39.8829	17.9371	28.9573	14.787	42.9094	38.3402	37.3363	18.2051	27.169	25.5096	15.6597	25.12	27.0359
cds-WP_011101198.1	49.7553	41.6021	49.3288	88.8313	98.9373	79.8499	58.5128	66.4564	57.9695	67.1312	58.685	66.0932	71.4475	55.7008	58.5778
cds-WP_011101204.1	644.746	636.4	617.135	487.718	407.01	468.256	504.186	477.975	421.507	729.341	758.558	760.651	779.072	700.083	742.586
cds-WP_011101206.1	208.35	176.528	196.266	243.432	258.202	221.805	226.25	205.333	220.088	226.426	278.21	227.268	281.875	328.744	285.679
cds-WP_011101215.1	1284.31	1180.6	1030.66	1097.58	1021.55	1061.71	1210.24	1188.55	1250.77	907.979	956.349	913.709	895.541	867.185	921.023
cds-WP_011101263.1	69.4501	68.5873	74.518	87.9772	83.6543	74.9209	63.3889	62.1964	61.8997	81.9229	95.6349	84.6457	89.0647	101.572	82.0089
cds-WP_011101277.1	257.069	288.966	262.387	304.931	328.987	285.882	236.977	273.494	250.546	414.166	459.699	383.804	284.811	324.375	296.494
cds-WP_011101326.1	955.716	939.983	867.977	733.713	673.256	779.769	632.914	696.94	746.726	741.857	743.344	769.928	651.836	591.958	654.269
cds-WP_011101352.1	1081.14	1067.04	1370.71	1343.57	1408.45	1320.97	1499.88	1478.23	1720.42	1196.98	1150.88	1265.05	1403.5	1369.58	1359.91
cds-WP_011101356.1	291.276	291.215	280.23	406.574	431.946	398.264	275.01	241.969	273.145	246.906	249.955	265.532	251.534	205.328	258.643
cds-WP_011101358.1	19.6948	13.4926	12.5946	17.0829	20.9136	18.7302	11.7026	17.0401	13.7555	17.0673	17.3882	19.712	19.5747	26.2121	15.3203
cds-WP_011101359.1	48.7187	49.4728	61.9234	76.8733	65.1538	72.9493	49.7359	53.6763	50.1093	60.3043	70.6394	57.9765	69.4901	57.8851	92.8232
cds-WP_011101393.1	42.4993	96.6968	22.0405	46.9781	37.0009	43.3753	42.9094	33.2282	41.2665	54.6153	58.685	53.3384	37.1919	43.6869	54.0718
cds-WP_011101524.1	524.504	496.977	575.153	696.13	703.822	676.26	764.568	686.716	809.609	609.87	622.713	636.582	717.411	755.783	733.574
cds-WP_011101542.1	787.792	782.57	822.846	288.702	285.551	252.365	513.938	552.099	618.014	353.861	379.279	367.571	677.283	693.53	694.822
cds-WP_011101546.1	7142.99	7463.65	6954.31	3163.76	3393.63	3106.26	4585.46	4951	4214.09	8731.61	8181.13	8116.71	3654.59	3731.95	3552.52
cds-WP_011101550.1	540.052	496.977	502.734	477.468	508.361	528.39	393.011	464.343	432.315	475.608	448.832	476.567	406.174	397.551	368.589
cds-WP_011101551.1	157.558	157.413	103.905	138.372	142.373	146.884	164.811	164.437	167.031	300.384	298.859	323.509	311.237	348.403	300.098
cds-WP_011101553.1	1531.01	1494.3	1553.33	1857.77	1924.85	1891.75	2092.81	1906.79	2040.72	1249.32	1126.97	1188.52	1165.67	1288.76	1197.69
cds-WP_011101566.1	23.8411	22.4876	32.536	40.9991	32.9791	50.2759	29.2564	20.4481	26.5284	27.3076	46.7307	42.9026	30.3407	30.5808	21.6287
cds-WP_011101577.1	1599.43	1673.08	1541.79	1276.95	1337.66	1256.9	1790.49	1525.09	1532.75	1977.53	2003.98	1924.82	2114.06	2149.4	2065.54
cds-WP_011101610.1	826.145	688.122	854.333	1445.22	1383.51	1378.15	1051.28	1052.23	1085.7	826.056	800.942	789.64	845.625	875.922	898.493
cds-WP_011101612.1	3729.57	3721.7	3344.91	3490.05	3589.09	3478.89	4922.88	4421.05	4641.49	4678.71	4578.52	4590.58	4463.02	4725.83	4459.12
cds-WP_011101653.1	5.18284	5.62191	8.39639	8.54147	8.04368	13.8012	7.80171	1.70401	4.91267	4.55127	4.34704	13.9144	8.8086	2.18435	8.11077
[truncated: 1,221 more rows]
